# Supplementary material for: {2,6-Bis[(diphenyl­phosphan­yl)­oxy]phen­yl-κ3 P,C 1,P′}iodidonickel(II)
Source: Acta Crystallogr Sect E Struct Rep Online. 2011 Mar 12;67(Pt 4):m437. doi: 10.1107/S1600536811008828 (PMC3100022; doi:10.1107/S1600536811008828)
Supplement: Supplementary file 1 [file e-67-0m437-sup1.cif]

##############################################################################
###                                                                        ###
###        Electronic paper (Acta Crystallographica Section E)             ###
###                                                                        ###
##############################################################################
#                                                                            #
# This CIF contains the data in a paper accepted for publication in Acta     #
# Crystallographica Section E. It conforms to the requirements of Notes      #
# for Authors for Section E, and has been peer reviewed under the auspices   #
# of the IUCr Commission on Journals.                                        #
#                                                                            #
# Full details of the Crystallographic Information File format               #
# are given in the paper "The Crystallographic Information File (CIF):       #
# a New Standard Archive File for Crystallography" by S. R. Hall, F. H.      #
# Allen and I. D. Brown [Acta Cryst. (1991), A47, 655-685].                  #
#                                                                            #
# The current version of the core CIF dictionary is obtainable from          #
# ftp://ftp.iucr.org/pub/cif_core.dic. The current version number is 2.4.    #
#                                                                            #
# Software is freely available for graphical display of the structure(s) in  #
# this CIF.  For information consult the CIF home page http://www.iucr.org/  #
# cif/home.html                                                              #
#                                                                            #
# This file may be used for bona fide research purposes within the           #
# scientific community so long as proper attribution is given to the journal # 
# article from which it was obtained.                                        #
#                                                                            #
##############################################################################
                                             
data_I
_audit_creation_method     SHELXL-97
_chemical_name_systematic
;
{2,6-Bis[(diphenylphosphanyl)oxy]phenyl-
\k^3^<i>P</i>,<i>C</i>^1^,<i>P</i>'}iodidonickel(II)
;
_chemical_name_common     ?
_chemical_formula_moiety     'C30 H23 I Ni O2 P2'
_chemical_formula_sum     'C30 H23 I Ni O2 P2'
_chemical_formula_iupac     '[Ni (C30 H23 O2 P2) I]'
_chemical_formula_weight     663.03
_chemical_melting_point     ?
_symmetry_cell_setting     monoclinic
_symmetry_space_group_name_H-M     'P 21/c'
_symmetry_space_group_name_hall     '-P 2ybc'
loop_
    _symmetry_equiv_pos_as_xyz
    'x, y, z'
    '-x, y+1/2, -z+1/2'
    '-x, -y, -z'
    'x, -y-1/2, z-1/2'
_cell_length_a     16.4446(3)
_cell_length_b     10.8531(2)
_cell_length_c     17.3131(3)
_cell_angle_alpha     90.00
_cell_angle_beta     120.4290(10)
_cell_angle_gamma     90.00
_cell_volume     2664.33(8)
_cell_formula_units_Z     4
_cell_measurement_reflns_used     24450
_cell_measurement_theta_min     5.07
_cell_measurement_theta_max     72.35
_cell_measurement_temperature     150
_exptl_crystal_description     'block'
_exptl_crystal_colour     'yellow'
_exptl_crystal_size_max     0.18
_exptl_crystal_size_mid     0.10
_exptl_crystal_size_min     0.09
_exptl_crystal_density_diffrn     1.653
_exptl_crystal_density_meas     ?
_exptl_crystal_density_method     'not measured'
_exptl_crystal_F_000     1320
_exptl_absorpt_coefficient_mu     11.491
_exptl_absorpt_correction_type     multi-scan
_exptl_absorpt_process_details     '(SADABS; Sheldrick, 1996)'
_exptl_absorpt_correction_T_min     0.1975
_exptl_absorpt_correction_T_max     0.3555
_exptl_special_details
;
X-ray crystallographic data for I were collected from a single-crystal sample,
which was mounted on a loop fiber. Data were collected using a Bruker Platform
diffractometer, equipped with a Bruker <i>SMART</i> 2 K Charged-Coupled Device
(CCD) Area Detector using the program <i>SMART</i> and normal focus sealed
tube source graphite monochromated Cu---K\a radiation. The crystal-to-detector
distance was 4.908 cm, and the data collection was carried out in 512 <i>x</i>
512 pixel mode, utilizing 4 <i>x</i> 4 pixel binning. The initial unit-cell
parameters were determined by a least-squares fit of the angular setting of
strong reflections, collected by a 9.0 degree scan in 30 frames over four
different parts of the reciprocal space (120 frames total). One complete
sphere of data was collected, to better than 0.8\%A resolution. Upon
completion of the data collection, the first 101 frames were recollected in
order to improve the decay correction analysis.
;
_diffrn_ambient_temperature     150
_diffrn_radiation_type     CuK\a
_diffrn_radiation_wavelength     1.54178
_diffrn_radiation_source     'X-ray Sealed Tube'
_diffrn_radiation_monochromator     graphite
_diffrn_measurement_device_type     'Bruker SMART 6000'
_diffrn_measurement_method     \w
_diffrn_detector_area_resol_mean     5.5
_diffrn_reflns_number     35047
_diffrn_reflns_av_R_equivalents     0.0337
_diffrn_reflns_av_sigmaI/netI     0.0157
_diffrn_reflns_theta_min     3.12
_diffrn_reflns_theta_max     72.37
_diffrn_reflns_theta_full     72.37
_diffrn_measured_fraction_theta_max     0.995
_diffrn_measured_fraction_theta_full     0.995
_diffrn_reflns_limit_h_min     -20
_diffrn_reflns_limit_h_max     20
_diffrn_reflns_limit_k_min     -13
_diffrn_reflns_limit_k_max     13
_diffrn_reflns_limit_l_min     -21
_diffrn_reflns_limit_l_max     21
_refine_special_details
;
Refinement of <i>F</i>^2^ against ALL reflections. The weighted <i>R</i>-factor
<i>wR</i> and goodness of fit <i>S</i> are based on <i>F</i>^2^, conventional
<i>R</i>-factors <i>R</i> are based on <i>F</i>, with <i>F</i> set to zero for
negative <i>F</i>^2^. The threshold expression of <i>F</i>^2^ >
\s(<i>F</i>^2^) is used only for calculating <i>R</i>-factors(gt) <i>etc</i>.
and is not relevant to the choice of reflections for refinement.
<i>R</i>-factors based on <i>F</i>^2^ are statistically about twice as large
as those based on <i>F</i>, and <i>R</i>- factors based on ALL data will be
even larger.
;
_reflns_number_total     5259
_reflns_number_gt     5142
_reflns_threshold_expression     I>2sigma(I)
_refine_ls_structure_factor_coef     Fsqd
_refine_ls_matrix_type     full
_refine_ls_R_factor_all     0.0263
_refine_ls_R_factor_gt     0.0259
_refine_ls_wR_factor_gt     0.0676
_refine_ls_wR_factor_ref     0.0678
_refine_ls_goodness_of_fit_ref     1.068
_refine_ls_restrained_S_all     1.068
_refine_ls_number_reflns     5259
_refine_ls_number_parameters     326
_refine_ls_number_restraints     0
_refine_ls_hydrogen_treatment     constr
_refine_ls_weighting_scheme     calc
_refine_ls_weighting_details
         'calc w=1/[\s^2^(Fo^2^)+(0.0502P)^2^+0.5043P] where P=(Fo^2^+2Fc^2^)/3'
_atom_sites_solution_hydrogens     geom
_atom_sites_solution_primary     direct
_atom_sites_solution_secondary     difmap
_refine_ls_shift/su_max     0.007
_refine_ls_shift/su_mean     0.000
_refine_diff_density_max     0.752
_refine_diff_density_min     -0.779
_refine_ls_extinction_method     'SHELXTL (Sheldrick, 2008)'
_refine_ls_extinction_coef     0.00190(6)
_refine_ls_extinction_expression
                                  'Fc^*^=kFc[1+0.001xFc^2^\l^3^/sin(2\q)]^-1/4^'
loop_
    _atom_type_symbol
    _atom_type_description
    _atom_type_scat_dispersion_real
    _atom_type_scat_dispersion_imag
    _atom_type_scat_source
    'C' 'C' 0.0181 0.0091
                         'International Tables Vol C Tables 4.2.6.8 and 6.1.1.4'
    'H' 'H' 0.0000 0.0000
                         'International Tables Vol C Tables 4.2.6.8 and 6.1.1.4'
    'I' 'I' -0.3257 6.8362
                         'International Tables Vol C Tables 4.2.6.8 and 6.1.1.4'
    'Ni' 'Ni' -3.0029 0.5091
                         'International Tables Vol C Tables 4.2.6.8 and 6.1.1.4'
    'O' 'O' 0.0492 0.0322
                         'International Tables Vol C Tables 4.2.6.8 and 6.1.1.4'
    'P' 'P' 0.2955 0.4335
                         'International Tables Vol C Tables 4.2.6.8 and 6.1.1.4'
_computing_data_collection     'APEX2 (Bruker, 2007)'
_computing_cell_refinement     'SAINT (Bruker, 2007)'
_computing_data_reduction     'SAINT (Bruker, 2007)'
_computing_structure_solution     'SHELXTL (Sheldrick, 2008)'
_computing_structure_refinement     'SHELXTL (Sheldrick, 2008)'
_computing_molecular_graphics     'SHELXTL (Sheldrick, 2008)'
_computing_publication_material
                                'UdMX (Maris, 2004) and publCIF (Westrip, 2010)'
loop_
    _atom_site_type_symbol
    _atom_site_label
    _atom_site_fract_x
    _atom_site_fract_y
    _atom_site_fract_z
    _atom_site_U_iso_or_equiv
    _atom_site_adp_type
    _atom_site_calc_flag
    _atom_site_refinement_flags
    _atom_site_occupancy
    _atom_site_disorder_assembly
    _atom_site_disorder_group
    I I1 0.214929(9) 0.790060(11) 0.756156(8) 0.02460(7) Uani d . 1 . .
    Ni Ni1 0.23502(2) 0.56348(3) 0.74669(2) 0.01757(9) Uani d . 1 . .
    P P1 0.10949(3) 0.50611(4) 0.74657(3) 0.01912(11) Uani d . 1 . .
    P P2 0.36537(3) 0.56701(4) 0.74486(3) 0.01912(11) Uani d . 1 . .
    O O1 0.10883(9) 0.35423(13) 0.74495(10) 0.0252(3) Uani d . 1 . .
    O O2 0.39191(10) 0.42230(12) 0.73844(10) 0.0254(3) Uani d . 1 . .
    C C1 0.24998(13) 0.39159(18) 0.74142(11) 0.0192(4) Uani d . 1 . .
    C C2 0.18453(14) 0.30761(18) 0.73952(13) 0.0204(4) Uani d . 1 . .
    C C3 0.19118(15) 0.18122(19) 0.73052(14) 0.0257(4) Uani d . 1 . .
    H H3 0.1470 0.1274 0.7302 0.031 Uiso calc R 1 . .
    C C4 0.26582(15) 0.13764(19) 0.72202(15) 0.0291(4) Uani d . 1 . .
    H H4 0.2712 0.0534 0.7156 0.035 Uiso calc R 1 . .
    C C5 0.33263(16) 0.21712(18) 0.72286(16) 0.0278(5) Uani d . 1 . .
    H H5 0.3815 0.1876 0.7157 0.033 Uiso calc R 1 . .
    C C6 0.32412(13) 0.34153(18) 0.73477(13) 0.0214(4) Uani d . 1 . .
    C C11 -0.00440(13) 0.54428(17) 0.65138(12) 0.0217(4) Uani d . 1 . .
    C C12 -0.08627(14) 0.5049(2) 0.64934(14) 0.0269(4) Uani d . 1 . .
    H H12 -0.0819 0.4629 0.6981 0.032 Uiso calc R 1 . .
    C C13 -0.17438(15) 0.5282(2) 0.57474(15) 0.0335(5) Uani d . 1 . .
    H H13 -0.2288 0.5011 0.5733 0.040 Uiso calc R 1 . .
    C C14 -0.18063(16) 0.5921(2) 0.50231(14) 0.0342(5) Uani d . 1 . .
    H H14 -0.2394 0.6089 0.4526 0.041 Uiso calc R 1 . .
    C C15 -0.09947(16) 0.6307(2) 0.50407(14) 0.0345(5) Uani d . 1 . .
    H H15 -0.1041 0.6727 0.4552 0.041 Uiso calc R 1 . .
    C C16 -0.01117(15) 0.6074(2) 0.57815(13) 0.0292(4) Uani d . 1 . .
    H H16 0.0431 0.6337 0.5789 0.035 Uiso calc R 1 . .
    C C21 0.09797(13) 0.53687(19) 0.84293(12) 0.0226(4) Uani d . 1 . .
    C C22 0.12540(17) 0.4497(2) 0.91095(14) 0.0345(5) Uani d . 1 . .
    H H22 0.1469 0.3727 0.9057 0.041 Uiso calc R 1 . .
    C C23 0.1204(2) 0.4787(3) 0.98674(16) 0.0452(6) Uani d . 1 . .
    H H23 0.1385 0.4206 1.0321 0.054 Uiso calc R 1 . .
    C C24 0.08858(17) 0.5934(3) 0.99508(14) 0.0401(6) Uani d . 1 . .
    H H24 0.0854 0.6121 1.0459 0.048 Uiso calc R 1 . .
    C C25 0.06161(16) 0.6797(2) 0.92806(16) 0.0345(5) Uani d . 1 . .
    H H25 0.0405 0.7568 0.9338 0.041 Uiso calc R 1 . .
    C C26 0.06594(14) 0.6518(2) 0.85174(14) 0.0273(4) Uani d . 1 . .
    H H26 0.0474 0.7101 0.8065 0.033 Uiso calc R 1 . .
    C C31 0.47066(13) 0.61934(18) 0.84480(12) 0.0226(4) Uani d . 1 . .
    C C32 0.52646(18) 0.5369(2) 0.91276(17) 0.0422(6) Uani d . 1 . .
    H H32 0.5122 0.4533 0.9053 0.051 Uiso calc R 1 . .
    C C33 0.60360(19) 0.5792(3) 0.99183(17) 0.0501(7) Uani d . 1 . .
    H H33 0.6408 0.5234 1.0369 0.060 Uiso calc R 1 . .
    C C34 0.62544(17) 0.7026(2) 1.00406(17) 0.0372(5) Uani d . 1 . .
    H H34 0.6767 0.7304 1.0574 0.045 Uiso calc R 1 . .
    C C35 0.57086(17) 0.7847(2) 0.93671(16) 0.0310(5) Uani d . 1 . .
    H H35 0.5859 0.8682 0.9444 0.037 Uiso calc R 1 . .
    C C36 0.49354(14) 0.7437(2) 0.85732(14) 0.0271(4) Uani d . 1 . .
    H H36 0.4570 0.7999 0.8124 0.033 Uiso calc R 1 . .
    C C41 0.37335(13) 0.63478(18) 0.65338(12) 0.0211(4) Uani d . 1 . .
    C C42 0.44862(15) 0.5993(2) 0.64218(14) 0.0287(4) Uani d . 1 . .
    H H42 0.4937 0.5443 0.6822 0.034 Uiso calc R 1 . .
    C C43 0.45609(16) 0.6459(2) 0.57138(15) 0.0333(5) Uani d . 1 . .
    H H43 0.5060 0.6221 0.5639 0.040 Uiso calc R 1 . .
    C C44 0.38928(17) 0.7279(2) 0.51212(15) 0.0334(5) Uani d . 1 . .
    H H44 0.3946 0.7596 0.4650 0.040 Uiso calc R 1 . .
    C C45 0.31474(17) 0.7628(3) 0.52257(16) 0.0378(5) Uani d . 1 . .
    H H45 0.2700 0.8179 0.4824 0.045 Uiso calc R 1 . .
    C C46 0.30611(16) 0.7159(2) 0.59306(16) 0.0311(5) Uani d . 1 . .
    H H46 0.2554 0.7389 0.5995 0.037 Uiso calc R 1 . .
loop_
    _atom_site_aniso_label
    _atom_site_aniso_U_11
    _atom_site_aniso_U_22
    _atom_site_aniso_U_33
    _atom_site_aniso_U_12
    _atom_site_aniso_U_13
    _atom_site_aniso_U_23
    I1 0.03220(10) 0.01565(9) 0.03019(10) 0.00088(4) 0.01890(7) -0.00007(4)
    Ni1 0.01882(16) 0.01435(16) 0.02162(16) -0.00080(11) 0.01176(13) 0.00051(11)
    P1 0.0198(2) 0.0171(2) 0.0232(2) -0.00065(16) 0.01296(18) 0.00082(17)
    P2 0.0197(2) 0.0161(2) 0.0239(2) -0.00070(16) 0.01278(18) 0.00062(17)
    O1 0.0243(7) 0.0182(6) 0.0383(8) -0.0022(5) 0.0198(6) 0.0004(6)
    O2 0.0234(7) 0.0175(7) 0.0417(8) -0.0002(5) 0.0211(6) 0.0003(6)
    C1 0.0209(8) 0.0176(9) 0.0187(8) -0.0007(7) 0.0097(7) 0.0011(7)
    C2 0.0219(9) 0.0171(8) 0.0228(9) 0.0014(7) 0.0118(7) 0.0017(7)
    C3 0.0296(10) 0.0161(9) 0.0302(10) -0.0044(8) 0.0144(8) 0.0015(8)
    C4 0.0344(10) 0.0134(9) 0.0401(11) 0.0001(8) 0.0192(9) 0.0011(8)
    C5 0.0293(11) 0.0198(10) 0.0380(12) 0.0038(7) 0.0197(10) 0.0011(8)
    C6 0.0225(9) 0.0168(9) 0.0254(9) -0.0013(7) 0.0125(7) 0.0016(7)
    C11 0.0227(9) 0.0196(9) 0.0238(9) -0.0003(7) 0.0124(7) -0.0026(7)
    C12 0.0249(10) 0.0289(10) 0.0282(10) 0.0000(8) 0.0145(8) 0.0022(8)
    C13 0.0232(10) 0.0415(12) 0.0342(11) -0.0032(9) 0.0135(9) -0.0029(10)
    C14 0.0291(10) 0.0389(12) 0.0256(10) 0.0038(9) 0.0072(8) -0.0020(9)
    C15 0.0369(11) 0.0404(12) 0.0230(10) -0.0017(10) 0.0128(9) 0.0037(9)
    C16 0.0311(10) 0.0332(11) 0.0260(9) -0.0055(9) 0.0163(8) -0.0005(9)
    C21 0.0205(9) 0.0272(10) 0.0223(9) -0.0027(7) 0.0125(7) 0.0003(8)
    C22 0.0413(12) 0.0316(11) 0.0300(11) -0.0001(9) 0.0177(9) 0.0052(9)
    C23 0.0555(15) 0.0526(15) 0.0276(11) -0.0079(13) 0.0211(11) 0.0087(11)
    C24 0.0401(12) 0.0596(16) 0.0271(10) -0.0152(11) 0.0219(9) -0.0107(11)
    C25 0.0299(11) 0.0447(12) 0.0345(11) -0.0043(10) 0.0205(9) -0.0110(10)
    C26 0.0253(9) 0.0320(11) 0.0269(10) 0.0015(8) 0.0148(8) -0.0003(8)
    C31 0.0210(8) 0.0245(9) 0.0240(9) 0.0001(7) 0.0128(7) 0.0020(8)
    C32 0.0398(13) 0.0273(11) 0.0401(13) -0.0020(10) 0.0060(10) 0.0076(10)
    C33 0.0427(14) 0.0417(15) 0.0380(13) -0.0005(11) -0.0002(11) 0.0131(11)
    C34 0.0274(11) 0.0459(15) 0.0294(11) -0.0047(9) 0.0078(9) -0.0019(9)
    C35 0.0299(11) 0.0304(12) 0.0320(11) -0.0054(8) 0.0150(9) -0.0044(8)
    C36 0.0252(10) 0.0257(10) 0.0289(10) -0.0005(8) 0.0126(8) 0.0014(9)
    C41 0.0231(9) 0.0200(9) 0.0231(9) -0.0054(7) 0.0137(7) -0.0025(7)
    C42 0.0306(10) 0.0277(10) 0.0337(10) -0.0003(8) 0.0205(9) 0.0007(9)
    C43 0.0362(11) 0.0383(12) 0.0373(11) -0.0046(9) 0.0274(10) -0.0034(10)
    C44 0.0372(12) 0.0413(12) 0.0252(10) -0.0112(10) 0.0184(9) -0.0015(9)
    C45 0.0356(12) 0.0468(13) 0.0314(11) 0.0053(11) 0.0172(10) 0.0146(10)
    C46 0.0277(11) 0.0387(13) 0.0313(11) 0.0026(8) 0.0181(9) 0.0057(9)
_geom_special_details
;
All e.s.d.'s (except the e.s.d. in the dihedral angle between two l.s. planes)
are estimated using the full covariance matrix. The cell e.s.d.'s are taken
into account individually in the estimation of e.s.d.'s in distances, angles
and torsion angles; correlations between e.s.d.'s in cell parameters are only
used when they are defined by crystal symmetry. An approximate (isotropic)
treatment of cell e.s.d.'s is used for estimating e.s.d.'s involving l.s.
planes.
;
loop_
    _geom_bond_atom_site_label_1
    _geom_bond_atom_site_label_2
    _geom_bond_site_symmetry_2
    _geom_bond_distance
    _geom_bond_publ_flag
    I1 Ni1 . 2.4976(3) y
    Ni1 C1 . 1.890(2) ?
    Ni1 P1 . 2.1553(5) y
    Ni1 P2 . 2.1601(5) y
    P1 O1 . 1.6486(15) ?
    P1 C21 . 1.8028(19) ?
    P1 C11 . 1.8080(19) ?
    P2 O2 . 1.6488(14) ?
    P2 C41 . 1.8101(19) ?
    P2 C31 . 1.811(2) ?
    O1 C2 . 1.390(2) ?
    O2 C6 . 1.394(2) ?
    C1 C6 . 1.392(3) ?
    C1 C2 . 1.398(3) ?
    C2 C3 . 1.391(3) ?
    C3 C4 . 1.391(3) ?
    C3 H3 . 0.9300 ?
    C4 C5 . 1.391(3) ?
    C4 H4 . 0.9300 ?
    C5 C6 . 1.384(3) ?
    C5 H5 . 0.9300 ?
    C11 C16 . 1.395(3) ?
    C11 C12 . 1.396(3) ?
    C12 C13 . 1.391(3) ?
    C12 H12 . 0.9300 ?
    C13 C14 . 1.391(3) ?
    C13 H13 . 0.9300 ?
    C14 C15 . 1.385(3) ?
    C14 H14 . 0.9300 ?
    C15 C16 . 1.390(3) ?
    C15 H15 . 0.9300 ?
    C16 H16 . 0.9300 ?
    C21 C26 . 1.392(3) ?
    C21 C22 . 1.395(3) ?
    C22 C23 . 1.392(3) ?
    C22 H22 . 0.9300 ?
    C23 C24 . 1.386(4) ?
    C23 H23 . 0.9300 ?
    C24 C25 . 1.378(4) ?
    C24 H24 . 0.9300 ?
    C25 C26 . 1.392(3) ?
    C25 H25 . 0.9300 ?
    C26 H26 . 0.9300 ?
    C31 C36 . 1.389(3) ?
    C31 C32 . 1.391(3) ?
    C32 C33 . 1.391(3) ?
    C32 H32 . 0.9300 ?
    C33 C34 . 1.375(4) ?
    C33 H33 . 0.9300 ?
    C34 C35 . 1.379(3) ?
    C34 H34 . 0.9300 ?
    C35 C36 . 1.391(3) ?
    C35 H35 . 0.9300 ?
    C36 H36 . 0.9300 ?
    C41 C46 . 1.385(3) ?
    C41 C42 . 1.401(3) ?
    C42 C43 . 1.388(3) ?
    C42 H42 . 0.9300 ?
    C43 C44 . 1.381(3) ?
    C43 H43 . 0.9300 ?
    C44 C45 . 1.380(4) ?
    C44 H44 . 0.9300 ?
    C45 C46 . 1.394(3) ?
    C45 H45 . 0.9300 ?
    C46 H46 . 0.9300 ?
loop_
    _geom_angle_atom_site_label_1
    _geom_angle_atom_site_label_2
    _geom_angle_atom_site_label_3
    _geom_angle_site_symmetry_1
    _geom_angle_site_symmetry_3
    _geom_angle
    _geom_angle_publ_flag
    C1 Ni1 P1 . . 82.11(6) ?
    C1 Ni1 P2 . . 82.09(6) ?
    P1 Ni1 P2 . . 164.20(2) ?
    C1 Ni1 I1 . . 178.93(6) y
    P1 Ni1 I1 . . 97.239(17) y
    P2 Ni1 I1 . . 98.556(16) y
    O1 P1 C21 . . 101.43(9) ?
    O1 P1 C11 . . 102.63(8) ?
    C21 P1 C11 . . 104.79(9) ?
    O1 P1 Ni1 . . 106.67(5) ?
    C21 P1 Ni1 . . 119.68(6) ?
    C11 P1 Ni1 . . 118.96(7) ?
    O2 P2 C41 . . 100.90(8) ?
    O2 P2 C31 . . 101.86(8) ?
    C41 P2 C31 . . 104.52(9) ?
    O2 P2 Ni1 . . 106.42(5) ?
    C41 P2 Ni1 . . 122.15(7) ?
    C31 P2 Ni1 . . 117.85(6) ?
    C2 O1 P1 . . 111.50(12) ?
    C6 O2 P2 . . 111.67(12) ?
    C6 C1 C2 . . 116.09(18) ?
    C6 C1 Ni1 . . 122.02(15) ?
    C2 C1 Ni1 . . 121.82(15) ?
    O1 C2 C3 . . 119.35(18) ?
    O1 C2 C1 . . 117.79(17) ?
    C3 C2 C1 . . 122.84(19) ?
    C2 C3 C4 . . 118.08(19) ?
    C2 C3 H3 . . 121.0 ?
    C4 C3 H3 . . 121.0 ?
    C3 C4 C5 . . 121.50(19) ?
    C3 C4 H4 . . 119.2 ?
    C5 C4 H4 . . 119.2 ?
    C6 C5 C4 . . 117.9(2) ?
    C6 C5 H5 . . 121.1 ?
    C4 C5 H5 . . 121.1 ?
    C5 C6 O2 . . 118.79(17) ?
    C5 C6 C1 . . 123.51(19) ?
    O2 C6 C1 . . 117.68(18) ?
    C16 C11 C12 . . 119.70(18) ?
    C16 C11 P1 . . 120.66(15) ?
    C12 C11 P1 . . 119.57(15) ?
    C13 C12 C11 . . 120.37(19) ?
    C13 C12 H12 . . 119.8 ?
    C11 C12 H12 . . 119.8 ?
    C14 C13 C12 . . 119.6(2) ?
    C14 C13 H13 . . 120.2 ?
    C12 C13 H13 . . 120.2 ?
    C15 C14 C13 . . 120.1(2) ?
    C15 C14 H14 . . 120.0 ?
    C13 C14 H14 . . 120.0 ?
    C14 C15 C16 . . 120.7(2) ?
    C14 C15 H15 . . 119.7 ?
    C16 C15 H15 . . 119.7 ?
    C15 C16 C11 . . 119.56(19) ?
    C15 C16 H16 . . 120.2 ?
    C11 C16 H16 . . 120.2 ?
    C26 C21 C22 . . 119.56(19) ?
    C26 C21 P1 . . 119.36(15) ?
    C22 C21 P1 . . 120.99(17) ?
    C23 C22 C21 . . 119.6(2) ?
    C23 C22 H22 . . 120.2 ?
    C21 C22 H22 . . 120.2 ?
    C24 C23 C22 . . 120.4(2) ?
    C24 C23 H23 . . 119.8 ?
    C22 C23 H23 . . 119.8 ?
    C25 C24 C23 . . 120.0(2) ?
    C25 C24 H24 . . 120.0 ?
    C23 C24 H24 . . 120.0 ?
    C24 C25 C26 . . 120.1(2) ?
    C24 C25 H25 . . 120.0 ?
    C26 C25 H25 . . 120.0 ?
    C21 C26 C25 . . 120.2(2) ?
    C21 C26 H26 . . 119.9 ?
    C25 C26 H26 . . 119.9 ?
    C36 C31 C32 . . 118.88(19) ?
    C36 C31 P2 . . 120.42(15) ?
    C32 C31 P2 . . 120.56(16) ?
    C33 C32 C31 . . 120.2(2) ?
    C33 C32 H32 . . 119.9 ?
    C31 C32 H32 . . 119.9 ?
    C34 C33 C32 . . 120.6(2) ?
    C34 C33 H33 . . 119.7 ?
    C32 C33 H33 . . 119.7 ?
    C33 C34 C35 . . 119.5(2) ?
    C33 C34 H34 . . 120.2 ?
    C35 C34 H34 . . 120.2 ?
    C34 C35 C36 . . 120.4(2) ?
    C34 C35 H35 . . 119.8 ?
    C36 C35 H35 . . 119.8 ?
    C31 C36 C35 . . 120.34(19) ?
    C31 C36 H36 . . 119.8 ?
    C35 C36 H36 . . 119.8 ?
    C46 C41 C42 . . 119.63(19) ?
    C46 C41 P2 . . 122.28(15) ?
    C42 C41 P2 . . 118.04(15) ?
    C43 C42 C41 . . 120.1(2) ?
    C43 C42 H42 . . 119.9 ?
    C41 C42 H42 . . 119.9 ?
    C44 C43 C42 . . 119.9(2) ?
    C44 C43 H43 . . 120.1 ?
    C42 C43 H43 . . 120.1 ?
    C45 C44 C43 . . 120.3(2) ?
    C45 C44 H44 . . 119.8 ?
    C43 C44 H44 . . 119.8 ?
    C44 C45 C46 . . 120.4(2) ?
    C44 C45 H45 . . 119.8 ?
    C46 C45 H45 . . 119.8 ?
    C41 C46 C45 . . 119.7(2) ?
    C41 C46 H46 . . 120.1 ?
    C45 C46 H46 . . 120.1 ?
loop_
    _geom_torsion_atom_site_label_1
    _geom_torsion_atom_site_label_2
    _geom_torsion_atom_site_label_3
    _geom_torsion_atom_site_label_4
    _geom_torsion_site_symmetry_1
    _geom_torsion_site_symmetry_2
    _geom_torsion_site_symmetry_3
    _geom_torsion_site_symmetry_4
    _geom_torsion
    _geom_torsion_publ_flag
    C1 Ni1 P1 O1 . . . . 1.53(8) ?
    P2 Ni1 P1 O1 . . . . 1.95(11) ?
    I1 Ni1 P1 O1 . . . . -177.60(6) ?
    C1 Ni1 P1 C21 . . . . 115.66(9) ?
    P2 Ni1 P1 C21 . . . . 116.08(11) ?
    I1 Ni1 P1 C21 . . . . -63.48(8) ?
    C1 Ni1 P1 C11 . . . . -113.72(9) ?
    P2 Ni1 P1 C11 . . . . -113.30(11) ?
    I1 Ni1 P1 C11 . . . . 67.14(7) ?
    C1 Ni1 P2 O2 . . . . 0.95(8) ?
    P1 Ni1 P2 O2 . . . . 0.53(11) ?
    I1 Ni1 P2 O2 . . . . -179.91(6) ?
    C1 Ni1 P2 C41 . . . . 115.66(9) ?
    P1 Ni1 P2 C41 . . . . 115.25(11) ?
    I1 Ni1 P2 C41 . . . . -65.20(8) ?
    C1 Ni1 P2 C31 . . . . -112.50(9) ?
    P1 Ni1 P2 C31 . . . . -112.92(11) ?
    I1 Ni1 P2 C31 . . . . 66.63(7) ?
    C21 P1 O1 C2 . . . . -129.06(13) ?
    C11 P1 O1 C2 . . . . 122.75(13) ?
    Ni1 P1 O1 C2 . . . . -3.06(14) ?
    C41 P2 O2 C6 . . . . -127.56(13) ?
    C31 P2 O2 C6 . . . . 124.90(13) ?
    Ni1 P2 O2 C6 . . . . 0.88(13) ?
    P1 Ni1 C1 C6 . . . . 176.95(16) ?
    P2 Ni1 C1 C6 . . . . -2.93(15) ?
    P1 Ni1 C1 C2 . . . . 0.18(14) ?
    P2 Ni1 C1 C2 . . . . -179.71(15) ?
    P1 O1 C2 C3 . . . . -175.11(15) ?
    P1 O1 C2 C1 . . . . 3.5(2) ?
    C6 C1 C2 O1 . . . . -179.27(17) ?
    Ni1 C1 C2 O1 . . . . -2.3(2) ?
    C6 C1 C2 C3 . . . . -0.7(3) ?
    Ni1 C1 C2 C3 . . . . 176.24(15) ?
    O1 C2 C3 C4 . . . . 177.74(19) ?
    C1 C2 C3 C4 . . . . -0.8(3) ?
    C2 C3 C4 C5 . . . . 0.3(3) ?
    C3 C4 C5 C6 . . . . 1.6(3) ?
    C4 C5 C6 O2 . . . . 178.15(19) ?
    C4 C5 C6 C1 . . . . -3.3(3) ?
    P2 O2 C6 C5 . . . . 175.50(15) ?
    P2 O2 C6 C1 . . . . -3.1(2) ?
    C2 C1 C6 C5 . . . . 2.8(3) ?
    Ni1 C1 C6 C5 . . . . -174.11(16) ?
    C2 C1 C6 O2 . . . . -178.60(16) ?
    Ni1 C1 C6 O2 . . . . 4.4(2) ?
    O1 P1 C11 C16 . . . . -115.96(17) ?
    C21 P1 C11 C16 . . . . 138.43(17) ?
    Ni1 P1 C11 C16 . . . . 1.43(19) ?
    O1 P1 C11 C12 . . . . 60.93(17) ?
    C21 P1 C11 C12 . . . . -44.68(18) ?
    Ni1 P1 C11 C12 . . . . 178.33(13) ?
    C16 C11 C12 C13 . . . . 0.1(3) ?
    P1 C11 C12 C13 . . . . -176.83(17) ?
    C11 C12 C13 C14 . . . . -0.6(3) ?
    C12 C13 C14 C15 . . . . 0.9(4) ?
    C13 C14 C15 C16 . . . . -0.6(4) ?
    C14 C15 C16 C11 . . . . 0.1(4) ?
    C12 C11 C16 C15 . . . . 0.2(3) ?
    P1 C11 C16 C15 . . . . 177.08(17) ?
    O1 P1 C21 C26 . . . . -159.66(16) ?
    C11 P1 C21 C26 . . . . -53.15(18) ?
    Ni1 P1 C21 C26 . . . . 83.46(16) ?
    O1 P1 C21 C22 . . . . 23.79(19) ?
    C11 P1 C21 C22 . . . . 130.30(18) ?
    Ni1 P1 C21 C22 . . . . -93.08(18) ?
    C26 C21 C22 C23 . . . . 0.0(3) ?
    P1 C21 C22 C23 . . . . 176.56(18) ?
    C21 C22 C23 C24 . . . . -0.1(4) ?
    C22 C23 C24 C25 . . . . 0.0(4) ?
    C23 C24 C25 C26 . . . . 0.2(4) ?
    C22 C21 C26 C25 . . . . 0.2(3) ?
    P1 C21 C26 C25 . . . . -176.37(16) ?
    C24 C25 C26 C21 . . . . -0.4(3) ?
    O2 P2 C31 C36 . . . . 156.25(16) ?
    C41 P2 C31 C36 . . . . 51.53(18) ?
    Ni1 P2 C31 C36 . . . . -87.80(16) ?
    O2 P2 C31 C32 . . . . -28.0(2) ?
    C41 P2 C31 C32 . . . . -132.69(19) ?
    Ni1 P2 C31 C32 . . . . 88.0(2) ?
    C36 C31 C32 C33 . . . . 0.2(4) ?
    P2 C31 C32 C33 . . . . -175.7(2) ?
    C31 C32 C33 C34 . . . . 0.3(5) ?
    C32 C33 C34 C35 . . . . -0.8(5) ?
    C33 C34 C35 C36 . . . . 0.8(4) ?
    C32 C31 C36 C35 . . . . -0.2(3) ?
    P2 C31 C36 C35 . . . . 175.67(17) ?
    C34 C35 C36 C31 . . . . -0.3(3) ?
    O2 P2 C41 C46 . . . . 135.38(17) ?
    C31 P2 C41 C46 . . . . -119.19(18) ?
    Ni1 P2 C41 C46 . . . . 17.9(2) ?
    O2 P2 C41 C42 . . . . -42.10(17) ?
    C31 P2 C41 C42 . . . . 63.33(17) ?
    Ni1 P2 C41 C42 . . . . -159.56(13) ?
    C46 C41 C42 C43 . . . . 0.5(3) ?
    P2 C41 C42 C43 . . . . 178.06(17) ?
    C41 C42 C43 C44 . . . . 0.2(3) ?
    C42 C43 C44 C45 . . . . -0.5(4) ?
    C43 C44 C45 C46 . . . . 0.0(4) ?
    C42 C41 C46 C45 . . . . -1.0(3) ?
    P2 C41 C46 C45 . . . . -178.41(19) ?
    C44 C45 C46 C41 . . . . 0.7(4) ?
data_global
_journal_date_recd_electronic     2011-02-17
_journal_date_accepted     2011-03-08
_journal_name_full     'Acta Crystallographica, Section E'
_journal_year     2011
_journal_volume     67
_journal_issue      4
_journal_page_first     m437
_journal_page_last     m437
_journal_paper_category     QM
_journal_coeditor_code     NK2088
_publ_contact_author_name     'Dr Davit Zargarian'
_publ_contact_author_address
;
      Universit\'e de Montr\'eal
      D\'epartement de Chimie
      C.P. 6128, Succ. Centre-ville
      Montr\'eal, Qu\'ebec
      Canada, H3C 3J7
;
_publ_contact_author_email     'zargarian.davit@umontreal.ca'
_publ_contact_author_fax     '+1 514 343 7586'
_publ_contact_author_phone     '+1 514 343 2247'
_publ_section_title
;\
{2,6-Bis[(diphenylphosphanyl)oxy]phenyl-\
\k^3^<i>P</i>,<i>C</i>^1^,<i>P</i>'}iodidonickel(II)
;
loop_
    _publ_author_name
    _publ_author_address
    'Zargarian, Davit'
;
     D\'epartement de Chimie
     Universit\'e de Montr\'eal
     CP 6128, Succ. Centre-ville,
     Montr\'eal, Qu\'ebec
     Canada H3C 3J7
;
    'Salah, Abderrahmen'
;
     D\'epartement de Chimie
     Universit\'e de Montr\'eal
     CP 6128, Succ. Centre-ville,
     Montr\'eal, Qu\'ebec
     Canada H3C 3J7
;
_publ_section_synopsis     .
