# Supplementary material for: {2,6-Bis[(diphenyl­phosphan­yl)­oxy]phen­yl-κ3 P,C 1,P′}iodidonickel(II)
Source: Acta Crystallogr Sect E Struct Rep Online. 2011 Mar 12;67(Pt 4):m437. doi: 10.1107/S1600536811008828 (PMC3100022; doi:10.1107/S1600536811008828)
Supplement: Supplementary file 2 [file e-67-0m437-Isup2.hkl]

# 
# h,k,l, Fc-squared, Fo-squared, sigma(Fo-squared) and status flag 
# 
data_I
_shelx_title ' salah6    P21/n             New: P21/c' 
_shelx_refln_list_code          4 
_shelx_F_calc_maximum      483.91 
_exptl_crystal_F_000      1320.00 
_reflns_d_resolution_high  0.8089 
 
loop_ 
 _symmetry_equiv_pos_as_xyz 
 'x, y, z' 
 '-x, y+1/2, -z+1/2' 
 '-x, -y, -z' 
 'x, -y-1/2, z-1/2' 
 
_cell_length_a    16.4446 
_cell_length_b    10.8531 
_cell_length_c    17.3131 
_cell_angle_alpha  90.000 
_cell_angle_beta  120.429 
_cell_angle_gamma  90.000 
 
_shelx_F_squared_multiplier     1.000 
 
loop_ 
 _refln_index_h 
 _refln_index_k 
 _refln_index_l 
 _refln_F_squared_calc 
 _refln_F_squared_meas 
 _refln_F_squared_sigma 
 _refln_observed_status 
   1   0   0     2887.50     3033.49     65.48 o 
   2   0   0    31479.80    24463.34    381.22 o 
   3   0   0    21689.38    21507.56    202.48 o 
   4   0   0      283.11      257.97     13.47 o 
   5   0   0    11778.26    12071.71    119.74 o 
   6   0   0    14817.21    14773.99    312.28 o 
   7   0   0    52076.92    51811.05    823.58 o 
   8   0   0     6780.07     6995.79     48.24 o 
   9   0   0    27238.28    27490.34    177.69 o 
  10   0   0     8076.34     7995.54     67.27 o 
  11   0   0      595.10      555.08     17.36 o 
  12   0   0     4466.49     4276.29    110.69 o 
  13   0   0     2235.33     2295.09     53.44 o 
  14   0   0      244.24      247.33     18.94 o 
  15   0   0     1202.01     1126.68     30.05 o 
  16   0   0      131.23      142.29     14.12 o 
  17   0   0       64.27       66.14     10.46 o 
   1   1   0    24501.83    20974.14    232.74 o 
   2   1   0      920.82      907.03     12.23 o 
   3   1   0    15573.83    15654.83    217.40 o 
   4   1   0     6253.11     6050.59     50.49 o 
   5   1   0    23770.25    23903.11    136.95 o 
   6   1   0    22922.03    24149.29    171.86 o 
   7   1   0       33.60       47.52      2.87 o 
   8   1   0    22407.39    23261.01    101.33 o 
   9   1   0      190.40      151.85      6.34 o 
  10   1   0     3800.18     3710.31     39.02 o 
  11   1   0     3501.76     3165.65     31.70 o 
  12   1   0     7143.10     7459.74     97.03 o 
  13   1   0     9176.93     9608.44    118.88 o 
  14   1   0     1112.04     1126.89     25.14 o 
  15   1   0     3396.99     3427.89     42.63 o 
  16   1   0       14.35       18.17      5.76 o 
  17   1   0      755.39      784.21     22.59 o 
   0   2   0     2199.38     2228.00     45.90 o 
   1   2   0     9264.56    10308.84    121.19 o 
   2   2   0    22579.85    23154.09    272.57 o 
   3   2   0      211.90      225.32      3.96 o 
   4   2   0    15371.68    15516.50    129.67 o 
   5   2   0    15226.62    15718.55    112.94 o 
   6   2   0     2489.50     2781.74     30.53 o 
   7   2   0     8350.44     8337.02     85.55 o 
   8   2   0    18180.05    19372.86    243.68 o 
   9   2   0      640.05      610.78     10.65 o 
  10   2   0     2411.45     2298.22     34.35 o 
  11   2   0     5929.60     5781.03     60.75 o 
  12   2   0     3295.04     3089.94     54.89 o 
  13   2   0       29.25       37.13      7.80 o 
  14   2   0     4994.82     5116.80     89.40 o 
  15   2   0     1783.09     1748.22     29.73 o 
  16   2   0      690.68      737.73     16.73 o 
  17   2   0     2736.12     2712.75     55.67 o 
   1   3   0    10432.07    10869.38    125.92 o 
   2   3   0     6881.72     7257.19     59.70 o 
   3   3   0     5420.66     5610.50     75.17 o 
   4   3   0     4544.96     4456.05     55.52 o 
   5   3   0       82.11       71.69      2.89 o 
   6   3   0     2034.80     1872.37     28.52 o 
   7   3   0      470.88      404.84     10.00 o 
   8   3   0      522.34      569.19     16.45 o 
   9   3   0     6224.86     5600.08     80.74 o 
  10   3   0     2230.48     2144.01     29.50 o 
  11   3   0     7535.78     7006.55    124.50 o 
  12   3   0     1148.48     1143.86     29.52 o 
  13   3   0      260.33      251.75     16.61 o 
  14   3   0     1545.44     1425.91     29.85 o 
  15   3   0      842.29      933.77     24.33 o 
  16   3   0     2092.62     2051.90     44.43 o 
  17   3   0      849.71      919.75     36.90 o 
   0   4   0     6320.59     5659.90    150.79 o 
   1   4   0     1170.49     1242.90     17.88 o 
   2   4   0     6433.92     6534.60     78.06 o 
   3   4   0     3958.92     3918.34     56.74 o 
   4   4   0       98.92       89.94      5.97 o 
   5   4   0      527.71      448.05      9.90 o 
   6   4   0       69.76      119.72      6.45 o 
   7   4   0     3421.17     3443.03     72.32 o 
   8   4   0       44.96       48.67      6.37 o 
   9   4   0     4890.75     4836.84     86.88 o 
  10   4   0     5090.14     4939.02     42.99 o 
  11   4   0     2425.39     2315.82     70.44 o 
  12   4   0      970.13      954.62     24.46 o 
  13   4   0      181.08      156.05     11.75 o 
  14   4   0      637.76      656.36     20.25 o 
  15   4   0      229.73      231.73     14.00 o 
  16   4   0      455.59      459.91     15.97 o 
   1   5   0    22882.36    24450.39    198.76 o 
   2   5   0     1036.16     1232.28     16.14 o 
   3   5   0    12068.56    12988.81     61.03 o 
   4   5   0       33.99       67.00      8.64 o 
   5   5   0      755.56      661.67     14.38 o 
   6   5   0     3386.73     3334.35     67.92 o 
   7   5   0     4972.59     5217.87     44.62 o 
   8   5   0     7410.21     7567.81    125.73 o 
   9   5   0      101.53       92.60      7.75 o 
  10   5   0     2854.43     2739.53     46.98 o 
  11   5   0      302.48      300.66     16.11 o 
  12   5   0        5.40       15.51      6.93 o 
  13   5   0       35.75       44.63      8.08 o 
  14   5   0     1168.68     1204.77     23.52 o 
  15   5   0       64.20       63.15      7.39 o 
  16   5   0      792.10      752.24     20.24 o 
   0   6   0     2845.43     2863.45    147.56 o 
   1   6   0     8960.79     9829.22    104.37 o 
   2   6   0     2200.76     1833.29     66.91 o 
   3   6   0     1303.91     1344.45     21.34 o 
   4   6   0     3143.30     3067.97     30.21 o 
   5   6   0     8805.00     9591.55    148.49 o 
   6   6   0        0.21        7.47      4.46 o 
   7   6   0     1025.91      963.37     19.03 o 
   8   6   0     1978.27     1882.61     24.11 o 
   9   6   0      220.24      244.47     15.72 o 
  10   6   0      722.32      687.96     23.64 o 
  11   6   0      742.76      766.49     24.68 o 
  12   6   0       35.47       52.99      9.56 o 
  13   6   0     1832.57     1825.87     32.65 o 
  14   6   0      444.37      466.69     16.91 o 
  15   6   0      294.74      259.43     10.75 o 
   1   7   0      783.13      701.27     15.07 o 
   2   7   0      562.66      685.58     14.88 o 
   3   7   0     1342.30     1201.66     24.48 o 
   4   7   0       76.94       99.11      8.98 o 
   5   7   0     1426.63     1455.64     35.36 o 
   6   7   0     1701.69     1605.93     33.43 o 
   7   7   0     2732.12     2759.15     33.48 o 
   8   7   0      292.86      279.81     16.89 o 
   9   7   0       18.48       34.07      8.96 o 
  10   7   0      769.72      824.49     31.75 o 
  11   7   0      131.71      145.02     14.33 o 
  12   7   0       30.34       30.10      7.28 o 
  13   7   0       54.70       57.90      7.53 o 
  14   7   0      162.64      170.09     10.08 o 
   0   8   0     6267.50     6144.05    112.90 o 
   1   8   0      288.03      305.02     12.28 o 
   2   8   0    11232.01    11119.32    104.16 o 
   3   8   0       45.49       58.93      6.31 o 
   4   8   0     2618.50     2508.14     38.62 o 
   5   8   0    16320.73    16910.81     93.39 o 
   6   8   0      116.12      107.32     11.51 o 
   7   8   0     6188.52     6414.67     87.68 o 
   8   8   0       34.83       47.72      9.77 o 
   9   8   0      453.40      471.17     21.62 o 
  10   8   0      322.32      367.15     15.43 o 
  11   8   0     1042.29     1096.47     28.76 o 
  12   8   0      517.07      501.33     15.63 o 
  13   8   0     1184.70     1203.07     26.62 o 
  14   8   0     1503.72     1565.64     47.71 o 
   1   9   0     5899.77     6093.53     91.17 o 
   2   9   0     1528.77     1490.32     27.96 o 
   3   9   0     5287.55     5328.75     60.21 o 
   4   9   0      907.91      997.11     27.96 o 
   5   9   0     1640.84     1577.12     31.33 o 
   6   9   0     1937.94     2017.45     34.81 o 
   7   9   0      266.37      264.28     15.76 o 
   8   9   0     4128.48     4470.18     54.10 o 
   9   9   0       73.67       91.00     10.30 o 
  10   9   0     2268.61     2412.51     34.74 o 
  11   9   0      130.15      127.55     10.61 o 
  12   9   0      234.21      245.96     11.46 o 
  13   9   0     1314.49     1359.73     45.15 o 
   0  10   0     3133.32     3145.27     54.76 o 
   1  10   0     1109.71     1061.27     23.33 o 
   2  10   0     2626.70     2556.54     34.07 o 
   3  10   0     3408.39     3449.13     52.03 o 
   4  10   0      396.07      373.17     18.23 o 
   5  10   0     2987.01     3230.79     52.54 o 
   6  10   0      299.95      305.78     14.75 o 
   7  10   0     1520.40     1641.37     28.16 o 
   8  10   0     1296.89     1363.61     24.43 o 
   9  10   0     2249.37     2403.06     32.50 o 
  10  10   0     2124.08     2181.07     27.97 o 
  11  10   0      193.36      184.70     10.98 o 
   1  11   0     1168.54     1272.72     25.02 o 
   2  11   0     2001.68     2145.76     74.76 o 
   3  11   0     1020.23      990.02     23.64 o 
   4  11   0     1920.34     2009.66     54.29 o 
   5  11   0      346.17      360.19     14.24 o 
   6  11   0      582.29      611.20     19.36 o 
   7  11   0       39.74       40.62      6.59 o 
   8  11   0     1668.82     1668.02     30.28 o 
   9  11   0     2887.34     2947.87     42.32 o 
  10  11   0     2091.03     1866.73     42.22 o 
   0  12   0     3903.96     4085.12     63.13 o 
   1  12   0       88.24       92.52      9.23 o 
   2  12   0     3959.15     4185.34    117.94 o 
   3  12   0     1573.22     1461.82     45.72 o 
   4  12   0     4468.29     4524.66     88.60 o 
   5  12   0     4262.72     4292.00     72.69 o 
   6  12   0       28.35       31.16      5.27 o 
   7  12   0     2014.14     2078.00    178.54 o 
   1  13   0     7247.71     7201.22     78.01 o 
   2  13   0      158.06      179.55     11.68 o 
   3  13   0     5435.34     5582.37    176.21 o 
   4  13   0     3738.93     3947.68     58.27 o 
 -17   1   1       29.55       37.82      5.68 o 
 -16   1   1     2510.16     2434.76     48.87 o 
 -15   1   1     4030.47     4146.77     48.42 o 
 -14   1   1     1194.06     1143.89     25.78 o 
 -13   1   1      555.16      557.96     19.08 o 
 -12   1   1      370.57      366.48     14.30 o 
 -11   1   1      747.95      727.96     17.48 o 
 -10   1   1      312.42      287.81     16.78 o 
  -9   1   1     6981.83     6720.00     71.50 o 
  -8   1   1     6599.56     6743.25     54.58 o 
  -7   1   1    12146.65    12380.59     64.28 o 
  -6   1   1      467.87      537.62      7.17 o 
  -5   1   1     4596.22     5220.94     56.37 o 
  -4   1   1     6860.36     6908.43     55.14 o 
  -3   1   1    14513.63    14864.23    194.99 o 
  -2   1   1     2098.30     2113.63     22.75 o 
  -1   1   1    32543.43    28332.76    499.95 o 
   0   1   1        5.50       18.32      3.30 o 
   1   1   1    24230.78    21179.38    323.23 o 
   2   1   1       70.71       77.89      3.39 o 
   3   1   1     7163.60     7468.04     84.22 o 
   4   1   1      285.15      335.39      5.22 o 
   5   1   1     4145.76     4502.38     42.01 o 
   6   1   1     1459.95     1486.34     10.72 o 
   7   1   1    16312.87    17633.00    132.54 o 
   8   1   1     1117.40     1069.86     11.64 o 
   9   1   1     3526.36     3387.00     35.22 o 
  10   1   1      111.72      135.67      7.16 o 
  11   1   1      408.89      351.21     10.75 o 
  12   1   1       64.88       63.04      9.10 o 
  13   1   1      136.05      120.17     10.28 o 
  14   1   1      931.43      883.06     23.46 o 
  15   1   1     1118.09     1187.82     25.88 o 
  16   1   1     3081.16     3058.18     52.17 o 
 -17   2   1     1231.56     1166.81     37.06 o 
 -16   2   1      525.97      525.62     15.57 o 
 -15   2   1      325.74      310.26     14.35 o 
 -14   2   1      119.54      135.13     11.50 o 
 -13   2   1     1997.24     1990.57     33.65 o 
 -12   2   1     1296.65     1223.24     25.80 o 
 -11   2   1     1218.66     1110.45     18.33 o 
 -10   2   1     7099.30     6969.20    126.25 o 
  -9   2   1     4726.75     4762.23     76.69 o 
  -8   2   1     1257.03     1108.15     15.09 o 
  -7   2   1      336.75      343.91      8.88 o 
  -6   2   1      228.72      231.69      8.07 o 
  -5   2   1      109.50      113.75      3.16 o 
  -4   2   1     5919.69     6340.18     57.79 o 
  -3   2   1     7066.70     6902.60     58.73 o 
  -2   2   1    35075.27    33457.03    655.63 o 
  -1   2   1     2053.32     2033.62     38.41 o 
   0   2   1     4945.56     5076.63     79.92 o 
   1   2   1     2789.31     2822.14     43.14 o 
   2   2   1     1029.29     1142.81     11.38 o 
   3   2   1     2872.72     2781.99     25.88 o 
   4   2   1      427.74      399.64      6.37 o 
   5   2   1     2723.82     2593.75     28.86 o 
   6   2   1        8.28       17.41      2.01 o 
   7   2   1      115.64      150.97      4.77 o 
   8   2   1     2557.08     2384.59     20.14 o 
   9   2   1       83.62      116.22      8.28 o 
  10   2   1     3655.19     3299.06     29.44 o 
  11   2   1     3285.17     3266.71     49.34 o 
  12   2   1      124.31      116.91     10.94 o 
  13   2   1        2.39        1.65      6.08 o 
  14   2   1       55.94       72.62      8.62 o 
  15   2   1     1072.41     1023.95     27.06 o 
  16   2   1      881.15      888.03     21.29 o 
 -17   3   1     1073.34     1031.78     40.96 o 
 -16   3   1       22.25       30.93      7.70 o 
 -15   3   1     1478.01     1482.45     31.73 o 
 -14   3   1      174.16      171.09     14.09 o 
 -13   3   1     1427.12     1407.75     31.92 o 
 -12   3   1      176.40      147.67     12.56 o 
 -11   3   1     4549.31     4216.11     51.98 o 
 -10   3   1     5862.84     5559.61    102.16 o 
  -9   3   1     1690.09     1716.45     27.56 o 
  -8   3   1    13458.28    13054.13    148.93 o 
  -7   3   1    10078.86    10800.67    111.42 o 
  -6   3   1    10697.00    11003.34    123.94 o 
  -5   3   1     1780.71     1512.33     30.61 o 
  -4   3   1     6010.76     5645.31     66.15 o 
  -3   3   1     9960.91    10525.73     68.10 o 
  -2   3   1     3161.09     3408.65     52.90 o 
  -1   3   1    34829.96    34854.22    614.59 o 
   0   3   1     1403.15     1383.94     20.46 o 
   1   3   1    10876.52    10822.28     83.81 o 
   2   3   1     7774.58     8039.88     75.60 o 
   3   3   1    23715.09    25338.64    226.21 o 
   4   3   1    10116.23     9838.58    144.04 o 
   5   3   1      294.24      234.12      5.92 o 
   6   3   1     6965.54     6693.11     53.86 o 
   7   3   1     1693.74     1640.73     30.79 o 
   8   3   1     5788.59     5520.81     62.84 o 
   9   3   1      602.25      690.18     17.96 o 
  10   3   1     7840.00     7461.62     63.56 o 
  11   3   1     2967.96     2834.20     51.01 o 
  12   3   1      310.03      308.88     20.90 o 
  13   3   1     2033.36     2093.93     38.04 o 
  14   3   1       13.44        9.31      6.39 o 
  15   3   1      490.55      535.69     20.16 o 
  16   3   1      194.09      187.12     10.89 o 
 -17   4   1       48.16       41.92      7.00 o 
 -16   4   1      873.62      876.30     22.81 o 
 -15   4   1     2003.51     1999.47     34.84 o 
 -14   4   1     5170.32     5332.40     83.33 o 
 -13   4   1     2484.11     2589.69     37.57 o 
 -12   4   1     1534.95     1388.64     26.87 o 
 -11   4   1      692.55      622.54     20.40 o 
 -10   4   1       92.12       87.81      7.36 o 
  -9   4   1    18643.11    18990.62    199.10 o 
  -8   4   1     1676.31     1700.72     39.57 o 
  -7   4   1    20504.68    20781.95    238.58 o 
  -6   4   1      630.84      504.49     10.72 o 
  -5   4   1    13096.88    12722.93     94.44 o 
  -4   4   1    13146.19    13216.80    153.42 o 
  -3   4   1    16220.96    17654.73    177.46 o 
  -2   4   1    32424.91    32867.83    464.76 o 
  -1   4   1     2300.76     2550.03     39.18 o 
   0   4   1    65844.13    66824.87    924.49 o 
   1   4   1      416.32      456.30      9.23 o 
   2   4   1    27601.68    29298.16    189.41 o 
   3   4   1     4085.07     3851.17     49.25 o 
   4   4   1    13775.69    13733.71    132.52 o 
   5   4   1    21246.71    22759.50    242.45 o 
   6   4   1     4645.80     4376.38     56.98 o 
   7   4   1    21041.72    21239.09    247.19 o 
   8   4   1     1962.88     1799.20     27.45 o 
   9   4   1    19003.65    18259.41    200.90 o 
  10   4   1      968.66      864.58     22.27 o 
  11   4   1     1888.57     1914.22     34.88 o 
  12   4   1     3224.85     3262.05     42.64 o 
  13   4   1      618.11      670.77     20.93 o 
  14   4   1      973.57     1066.68     24.24 o 
  15   4   1     1580.20     1579.37     25.37 o 
  16   4   1      742.01      684.15     18.21 o 
 -16   5   1     1324.80     1273.35     25.74 o 
 -15   5   1     3138.16     3317.22     41.83 o 
 -14   5   1      494.72      496.21     16.62 o 
 -13   5   1     5003.77     5183.56     56.73 o 
 -12   5   1     5096.44     5246.02     65.22 o 
 -11   5   1     1860.63     1786.72     41.98 o 
 -10   5   1     1540.78     1445.76     21.12 o 
  -9   5   1       59.09       67.68      6.86 o 
  -8   5   1    11290.56    10842.92    130.66 o 
  -7   5   1      134.42      150.54      8.18 o 
  -6   5   1    37402.99    41362.33    189.56 o 
  -5   5   1     6746.53     6998.97     79.68 o 
  -4   5   1    18188.16    19803.68    144.76 o 
  -3   5   1    15921.71    16437.15    129.23 o 
  -2   5   1       86.44      196.65     17.20 o 
  -1   5   1    38568.89    43836.53    333.71 o 
   0   5   1      167.36      212.96      9.07 o 
   1   5   1    29699.71    33095.23    378.93 o 
   2   5   1      548.70      643.94     15.42 o 
   3   5   1    18934.31    19775.86    204.06 o 
   4   5   1    17992.21    18778.39    229.17 o 
   5   5   1     5614.55     5414.33     86.35 o 
   6   5   1    19168.69    19499.00    160.97 o 
   7   5   1        1.40       10.61      4.42 o 
   8   5   1    14478.18    14522.65    177.87 o 
   9   5   1       28.64       30.80      5.53 o 
  10   5   1     2873.02     2868.30     45.09 o 
  11   5   1      438.83      401.15     16.87 o 
  12   5   1     2480.87     2582.41     37.05 o 
  13   5   1     2968.66     3305.59     50.41 o 
  14   5   1      653.91      668.33     18.69 o 
  15   5   1     2315.67     2358.15     30.16 o 
 -16   6   1     1748.51     1632.38     44.24 o 
 -15   6   1     1665.54     1632.67     25.50 o 
 -14   6   1     3563.22     3714.35     41.42 o 
 -13   6   1       87.38      101.44     12.33 o 
 -12   6   1     8195.28     8693.34     77.05 o 
 -11   6   1      334.23      347.55     19.09 o 
 -10   6   1     2744.57     2646.96     40.11 o 
  -9   6   1     2792.59     2715.58     29.56 o 
  -8   6   1     5320.96     5221.38     50.11 o 
  -7   6   1     6923.16     6590.00    115.32 o 
  -6   6   1       93.10       94.29      7.23 o 
  -5   6   1    10678.02    11253.08     71.27 o 
  -4   6   1     6919.03     6949.45     99.49 o 
  -3   6   1     7438.50     7328.37     94.28 o 
  -2   6   1     4271.96     4149.47     31.80 o 
  -1   6   1      973.65      900.77     15.29 o 
   0   6   1     3670.93     3592.49     35.73 o 
   1   6   1      294.36      414.04     13.59 o 
   2   6   1     6167.09     5998.23     79.72 o 
   3   6   1    10033.75    10569.89    158.42 o 
   4   6   1     3528.09     3182.04     45.04 o 
   5   6   1    12808.14    13264.03    225.87 o 
   6   6   1       92.44      107.75      8.20 o 
   7   6   1     2844.29     2621.02     31.65 o 
   8   6   1     2070.28     1999.54     34.20 o 
   9   6   1     1161.61     1172.95     29.62 o 
  10   6   1     2248.24     2339.96     41.00 o 
  11   6   1     3171.88     3356.45     47.66 o 
  12   6   1     3306.57     3432.94     46.39 o 
  13   6   1       20.28       31.23      7.09 o 
  14   6   1     3302.92     3288.66     34.10 o 
  15   6   1      937.15      877.54     29.12 o 
 -15   7   1      770.58      807.76     20.56 o 
 -14   7   1     1732.09     1685.18     38.49 o 
 -13   7   1     1297.75     1351.10     25.98 o 
 -12   7   1       34.85       54.11      8.88 o 
 -11   7   1     8072.92     8875.39     90.45 o 
 -10   7   1     6414.59     6992.91     71.13 o 
  -9   7   1     5115.83     5378.11     63.03 o 
  -8   7   1     6893.76     6983.09     80.18 o 
  -7   7   1      273.72      285.62     11.56 o 
  -6   7   1      801.20      737.28     17.72 o 
  -5   7   1       74.68       86.67      8.78 o 
  -4   7   1     4975.88     4901.67     82.05 o 
  -3   7   1      862.68      826.69     21.85 o 
  -2   7   1    12844.57    13379.38    131.76 o 
  -1   7   1     4551.97     4531.89     61.87 o 
   0   7   1       72.37       96.42     15.59 o 
   1   7   1     4409.23     4716.15     45.54 o 
   2   7   1     8223.11     8176.05    100.92 o 
   3   7   1     1184.46     1096.64     22.37 o 
   4   7   1      849.15      871.90     24.44 o 
   5   7   1      822.00      773.93     17.19 o 
   6   7   1      813.34      783.33     16.80 o 
   7   7   1     1133.97     1190.73     32.13 o 
   8   7   1    10015.36    10477.02    143.56 o 
   9   7   1     4279.26     4340.03     57.62 o 
  10   7   1     4822.28     5213.33     93.50 o 
  11   7   1     4453.18     4740.49     73.73 o 
  12   7   1       41.02       45.32      8.79 o 
  13   7   1     1282.57     1339.87     30.37 o 
  14   7   1      474.96      443.77     12.24 o 
 -14   8   1     2093.96     1967.51     54.90 o 
 -13   8   1      132.89      142.56      9.34 o 
 -12   8   1     2680.84     2740.28     35.50 o 
 -11   8   1      602.01      612.71     18.08 o 
 -10   8   1     1884.37     1903.07     33.42 o 
  -9   8   1     1440.28     1515.08     33.68 o 
  -8   8   1       24.81       28.51      8.42 o 
  -7   8   1     7902.11     8219.89     70.28 o 
  -6   8   1      808.75      749.68     22.68 o 
  -5   8   1     8422.63     8067.34     93.79 o 
  -4   8   1     6173.88     6003.37     51.55 o 
  -3   8   1     5918.88     5756.95     48.58 o 
  -2   8   1     8229.59     8020.31     94.46 o 
  -1   8   1     1824.30     1888.82     34.82 o 
   0   8   1    12848.99    13013.85    169.24 o 
   1   8   1      941.99      978.72     25.83 o 
   2   8   1     5947.24     5586.77     65.56 o 
   3   8   1     4989.01     4924.57     39.99 o 
   4   8   1     3139.09     2984.74     32.80 o 
   5   8   1     9044.40     9013.14     73.32 o 
   6   8   1     3743.27     3781.46     63.74 o 
   7   8   1     4454.37     4492.61     93.82 o 
   8   8   1      128.06      130.02     13.37 o 
   9   8   1     2862.83     3112.46     44.98 o 
  10   8   1     2189.56     2230.73     48.45 o 
  11   8   1      554.07      644.06     19.94 o 
  12   8   1      974.62     1006.24     21.57 o 
  13   8   1      188.28      220.47     10.09 o 
 -13   9   1     2054.30     1958.36     46.88 o 
 -12   9   1     1764.77     1913.12     39.91 o 
 -11   9   1      112.18      117.49      9.67 o 
 -10   9   1     1687.52     1805.46     31.40 o 
  -9   9   1       18.22       27.45      7.93 o 
  -8   9   1     5274.77     5639.25     57.44 o 
  -7   9   1      282.97      293.24     16.46 o 
  -6   9   1    16803.00    18186.16    104.93 o 
  -5   9   1      835.47      817.31     25.83 o 
  -4   9   1     1830.14     1788.03     35.71 o 
  -3   9   1     6631.78     6644.58     94.24 o 
  -2   9   1       34.12       45.28      8.47 o 
  -1   9   1    12236.11    12471.23    179.80 o 
   0   9   1      650.68      677.85     18.13 o 
   1   9   1    15284.68    15582.03    212.51 o 
   2   9   1      113.67      153.98     11.74 o 
   3   9   1     7785.85     8000.98     74.37 o 
   4   9   1     2615.49     2651.13     39.78 o 
   5   9   1     1275.08     1286.02     28.11 o 
   6   9   1     9634.81    10480.64     92.28 o 
   7   9   1      103.12      104.01     10.63 o 
   8   9   1     5858.04     6257.78    103.07 o 
   9   9   1        9.57       18.28      6.67 o 
  10   9   1     2197.68     2441.62     37.42 o 
  11   9   1       71.84       78.30      8.42 o 
  12   9   1     1582.63     1670.92     41.73 o 
 -12  10   1     1383.13     1397.41     34.60 o 
 -11  10   1      442.74      451.11     13.95 o 
 -10  10   1      154.15      141.53      9.59 o 
  -9  10   1     2202.33     2379.70     33.71 o 
  -8  10   1       42.14       41.31      7.15 o 
  -7  10   1     5239.97     5812.70     53.64 o 
  -6  10   1      534.52      502.22     17.71 o 
  -5  10   1     5117.65     5428.46     61.10 o 
  -4  10   1     2801.27     3071.58     56.12 o 
  -3  10   1     1148.98     1103.87     22.98 o 
  -2  10   1     6954.68     7263.74     94.78 o 
  -1  10   1      202.49      164.33     11.95 o 
   0  10   1     3963.70     4082.64     58.33 o 
   1  10   1       58.98       48.91      7.34 o 
   2  10   1     6108.64     6672.66     67.33 o 
   3  10   1      717.52      721.99     25.40 o 
   4  10   1     1777.90     1863.10     37.95 o 
   5  10   1     5244.51     5645.58     59.01 o 
   6  10   1      910.06      912.49     22.29 o 
   7  10   1     4390.37     4924.91     71.84 o 
   8  10   1       57.46       61.76      8.27 o 
   9  10   1     1248.91     1271.66     22.75 o 
  10  10   1       26.95       31.87      5.99 o 
  11  10   1      694.25      669.66     28.28 o 
 -10  11   1      236.48      218.17     11.31 o 
  -9  11   1       58.64       57.95      5.87 o 
  -8  11   1      344.30      357.86     11.32 o 
  -7  11   1        1.86       -0.24      4.76 o 
  -6  11   1      308.75      322.65     13.37 o 
  -5  11   1       41.16       33.88      6.60 o 
  -4  11   1      123.17      143.98     11.33 o 
  -3  11   1      626.97      565.68     18.95 o 
  -2  11   1      187.18      205.42     12.43 o 
  -1  11   1     1013.75      990.58     20.39 o 
   0  11   1       16.98       15.47      5.78 o 
   1  11   1      791.01      778.26     18.32 o 
   2  11   1      295.14      292.75     14.51 o 
   3  11   1       24.46       27.95      6.72 o 
   4  11   1      462.70      482.92     16.18 o 
   5  11   1      302.61      307.22     15.14 o 
   6  11   1       24.91       30.82      6.91 o 
   7  11   1        7.87       10.00      5.10 o 
   8  11   1      206.38      219.93     10.33 o 
   9  11   1      127.10      123.26      8.33 o 
  -8  12   1      693.06      699.43     17.90 o 
  -7  12   1      529.77      478.73     13.06 o 
  -6  12   1      228.87      240.60     12.78 o 
  -5  12   1      427.56      458.10     17.80 o 
  -4  12   1      478.12      473.75     15.36 o 
  -3  12   1      489.21      475.95     14.36 o 
  -2  12   1     1057.44     1029.34     30.86 o 
  -1  12   1      787.76      773.09     20.91 o 
   0  12   1      515.66      493.80     16.71 o 
   1  12   1      199.46      191.38     10.79 o 
   2  12   1      861.93      949.74     24.34 o 
   3  12   1      527.63      564.75     15.59 o 
   4  12   1      352.88      341.10     12.15 o 
   5  12   1      302.97      328.78     11.32 o 
   6  12   1        7.49        7.53      4.19 o 
   7  12   1      470.00      424.18     24.91 o 
  -4  13   1       33.90       29.25      6.28 o 
  -3  13   1        9.74       18.28      5.42 o 
  -2  13   1        9.50        7.86      5.13 o 
  -1  13   1      791.04      814.40     18.34 o 
   0  13   1       25.04       34.07      5.60 o 
   1  13   1     1681.56     1687.95     31.52 o 
   2  13   1        2.36        1.42      4.67 o 
   3  13   1      261.85      271.73     10.80 o 
 -18   0   2     1657.62     1667.14     50.91 o 
 -17   0   2       35.89       28.54      9.06 o 
 -16   0   2     1453.14     1525.60     42.16 o 
 -15   0   2       53.57       51.26     10.80 o 
 -14   0   2     1239.88     1303.92     37.48 o 
 -13   0   2      642.35      624.91     42.41 o 
 -12   0   2     6684.98     6399.24     68.11 o 
 -11   0   2     3846.32     3545.09     71.50 o 
 -10   0   2     1014.86      937.71     21.29 o 
  -9   0   2    30412.35    31926.06    911.19 o 
  -8   0   2     5165.90     5115.61     54.33 o 
  -7   0   2    61313.15    56691.44   1141.67 o 
  -6   0   2     4347.91     4490.19     63.72 o 
  -5   0   2    29221.32    29428.95    598.68 o 
  -4   0   2    48279.36    40728.55    890.01 o 
  -3   0   2     5548.97     5843.88    178.84 o 
  -2   0   2    24467.80    22099.72    590.92 o 
  -1   0   2     2028.03     2163.31     25.85 o 
   0   0   2   130823.22    79498.89    560.78 o 
   1   0   2     3925.39     4096.65     75.86 o 
   2   0   2   234165.33   148661.25   2325.89 o 
   3   0   2    19779.50    21068.66    511.01 o 
   4   0   2     9389.29     9516.96    192.50 o 
   5   0   2    16291.74    16723.70     88.56 o 
   6   0   2    12435.74    12493.41    108.35 o 
   7   0   2    36089.11    38884.91    228.25 o 
   8   0   2     7029.12     7194.28     79.86 o 
   9   0   2    25676.39    27300.81    165.52 o 
  10   0   2     1199.73     1127.55     17.98 o 
  11   0   2     2834.32     2776.10     83.66 o 
  12   0   2     3010.82     2915.43     68.19 o 
  13   0   2       26.94       27.71      9.18 o 
  14   0   2     1630.04     1618.97     40.43 o 
  15   0   2     1936.87     1976.59    105.94 o 
  16   0   2      785.08      810.14     26.23 o 
 -18   1   2      992.95      952.73     41.52 o 
 -17   1   2      771.93      759.99     19.54 o 
 -16   1   2       50.29       44.54      7.24 o 
 -15   1   2     4817.31     5243.36     76.49 o 
 -14   1   2      511.37      529.82     18.65 o 
 -13   1   2     6679.50     6733.25     60.79 o 
 -12   1   2     2807.43     2737.27     29.60 o 
 -11   1   2     6766.45     6295.92     97.29 o 
 -10   1   2     7502.59     6792.66     51.34 o 
  -9   1   2      495.95      640.94     11.19 o 
  -8   1   2    16847.56    16395.54    185.23 o 
  -7   1   2       42.04       65.62      3.38 o 
  -6   1   2    44514.43    44268.52    333.49 o 
  -5   1   2    12279.30    12935.48    132.36 o 
  -4   1   2    48207.25    41575.24    383.53 o 
  -3   1   2     4672.38     4454.63     52.24 o 
  -2   1   2     2839.54     2982.57     40.03 o 
  -1   1   2    15278.21    15238.92    185.67 o 
   0   1   2     1332.11     1280.51     34.76 o 
   1   1   2    17718.59    18201.40    262.37 o 
   2   1   2     9576.26    10341.46    121.44 o 
   3   1   2    24688.62    25836.56    293.68 o 
   4   1   2    20829.10    22092.72    151.88 o 
   5   1   2     5029.02     4605.13     57.01 o 
   6   1   2    17693.38    18020.20     94.91 o 
   7   1   2     5548.99     5943.59     32.01 o 
   8   1   2    16852.73    16279.91     85.62 o 
   9   1   2      103.64       99.31      5.34 o 
  10   1   2     4771.33     4503.67     31.76 o 
  11   1   2     1444.45     1314.93     25.00 o 
  12   1   2      536.89      518.77     17.73 o 
  13   1   2     7803.76     8156.84    126.23 o 
  14   1   2     1217.64     1211.16     27.93 o 
  15   1   2     4504.52     4540.34     47.94 o 
  16   1   2      213.48      209.37     10.60 o 
 -18   2   2      281.88      289.28     16.82 o 
 -17   2   2     1958.12     1893.88     56.00 o 
 -16   2   2     2821.42     2817.97     39.50 o 
 -15   2   2     4201.75     4105.49    101.51 o 
 -14   2   2     2867.96     2984.37     40.32 o 
 -13   2   2      878.39      829.95     23.23 o 
 -12   2   2     5013.52     4697.26     41.45 o 
 -11   2   2     1815.43     1786.26     98.25 o 
 -10   2   2     2614.44     2310.46     32.05 o 
  -9   2   2     6972.85     7011.64     93.21 o 
  -8   2   2    13674.11    14095.95    147.87 o 
  -7   2   2     5789.80     5643.96     59.57 o 
  -6   2   2    10996.90    12659.73     83.60 o 
  -5   2   2    24870.71    26482.44    384.26 o 
  -4   2   2     7692.63     7346.19     94.96 o 
  -3   2   2    38594.00    38326.50    416.42 o 
  -2   2   2    23909.98    24906.78    221.72 o 
  -1   2   2      218.38      241.89      2.72 o 
   0   2   2     1282.59     1443.46     15.83 o 
   1   2   2    13694.16    15405.56    132.66 o 
   2   2   2     8860.60     8801.12     73.41 o 
   3   2   2    16778.27    17832.83    175.56 o 
   4   2   2    15104.88    15844.57    151.56 o 
   5   2   2     5117.09     4778.85     40.73 o 
   6   2   2     1240.44     1374.03     13.09 o 
   7   2   2     6026.05     5732.87     34.63 o 
   8   2   2     6350.05     6451.31     48.09 o 
   9   2   2      592.87      567.30     14.70 o 
  10   2   2     2935.86     2828.23     39.14 o 
  11   2   2     1796.78     1701.13     31.54 o 
  12   2   2      455.21      434.74     17.46 o 
  13   2   2       30.47       35.33      7.31 o 
  14   2   2     3915.85     3905.77     87.27 o 
  15   2   2     1775.71     1759.87     27.32 o 
  16   2   2     1471.03     1445.37     46.36 o 
 -17   3   2     1343.78     1417.63     59.39 o 
 -16   3   2     1629.94     1537.46     33.13 o 
 -15   3   2     3043.37     3153.21     43.15 o 
 -14   3   2     2721.08     2724.41     42.68 o 
 -13   3   2     1925.83     2062.25     37.76 o 
 -12   3   2      212.64      194.62     13.71 o 
 -11   3   2     2695.42     2497.40     48.30 o 
 -10   3   2     1951.65     1928.96     30.79 o 
  -9   3   2     9093.31     8836.68    135.35 o 
  -8   3   2     2594.55     2648.12     30.29 o 
  -7   3   2       15.18       44.45      4.08 o 
  -6   3   2      361.15      314.21      6.98 o 
  -5   3   2      641.26      624.51     10.23 o 
  -4   3   2     7050.50     7094.98     65.04 o 
  -3   3   2     1856.63     1837.11     23.49 o 
  -2   3   2      514.50      497.47      9.14 o 
  -1   3   2     1447.74     1557.07     17.06 o 
   0   3   2     4229.88     4203.88     45.38 o 
   1   3   2      423.38      512.51      5.38 o 
   2   3   2    10517.23    11041.21     99.31 o 
   3   3   2     5008.58     4978.44     48.55 o 
   4   3   2     2135.20     1940.00     23.82 o 
   5   3   2     8862.12    10170.52     79.62 o 
   6   3   2     2665.18     2536.04     35.71 o 
   7   3   2      112.52       84.56      4.51 o 
   8   3   2      367.50      364.97     13.12 o 
   9   3   2     2417.77     2188.38     24.61 o 
  10   3   2     1279.79     1241.02     27.24 o 
  11   3   2     2010.09     2036.55     38.97 o 
  12   3   2       93.71      100.84     13.24 o 
  13   3   2     1974.59     2025.66     36.09 o 
  14   3   2       73.60       73.60      8.77 o 
  15   3   2     1259.64     1344.72     22.45 o 
  16   3   2     2606.38     2646.65     58.15 o 
 -17   4   2      130.42      113.15      9.05 o 
 -16   4   2     1288.70     1261.69     28.49 o 
 -15   4   2       78.90       80.79      9.56 o 
 -14   4   2     1777.32     1741.31     30.37 o 
 -13   4   2      148.40      135.46     11.31 o 
 -12   4   2      291.76      250.35     14.18 o 
 -11   4   2      136.99      116.39      8.27 o 
 -10   4   2     2804.19     2866.09     36.81 o 
  -9   4   2     7589.09     7255.16     87.66 o 
  -8   4   2      976.22     1042.66     29.35 o 
  -7   4   2    10401.36    11769.26     90.17 o 
  -6   4   2      166.38      157.41      6.11 o 
  -5   4   2     1108.63     1000.21     16.06 o 
  -4   4   2      367.84      396.43     14.94 o 
  -3   4   2     5393.12     5444.91     60.22 o 
  -2   4   2      151.09      150.75      5.10 o 
  -1   4   2    15572.68    16610.47    186.63 o 
   0   4   2     3784.92     3287.83     29.99 o 
   1   4   2     3814.05     4008.21     33.69 o 
   2   4   2     1439.75     1303.13     13.29 o 
   3   4   2     8748.72     8974.31    133.32 o 
   4   4   2     2076.95     2040.84     22.73 o 
   5   4   2     1464.55     1485.32     47.79 o 
   6   4   2      825.33      771.53     19.44 o 
   7   4   2     2081.76     1959.26     43.23 o 
   8   4   2        8.47       22.31      6.69 o 
   9   4   2     5164.89     4896.10     62.05 o 
  10   4   2     3244.65     3214.01     46.28 o 
  11   4   2      119.75      127.01     12.32 o 
  12   4   2     1377.26     1389.17     27.59 o 
  13   4   2       36.42       35.63      7.65 o 
  14   4   2      170.63      156.58     10.96 o 
  15   4   2        3.43        6.08      4.67 o 
 -17   5   2      225.54      201.34     14.07 o 
 -16   5   2      396.92      413.41     19.10 o 
 -15   5   2      313.91      305.59     14.43 o 
 -14   5   2      410.63      425.56     16.12 o 
 -13   5   2      300.98      286.86     14.84 o 
 -12   5   2       13.60        5.77      6.85 o 
 -11   5   2       37.87       35.29      7.89 o 
 -10   5   2     1287.13     1240.27     18.49 o 
  -9   5   2     1533.81     1422.71     26.21 o 
  -8   5   2     9897.50     9941.29    150.67 o 
  -7   5   2     1072.90     1040.26     16.84 o 
  -6   5   2     3479.93     3291.40     36.45 o 
  -5   5   2     2242.25     2306.56     25.54 o 
  -4   5   2     3651.11     3703.72     42.06 o 
  -3   5   2     2492.10     2112.46     28.90 o 
  -2   5   2      966.71     1100.01     13.55 o 
  -1   5   2    45373.71    51934.62    549.47 o 
   0   5   2      171.55      181.43     10.85 o 
   1   5   2    12773.56    12415.28    212.33 o 
   2   5   2     4628.87     5108.40     38.37 o 
   3   5   2     6614.37     6749.09     71.77 o 
   4   5   2     2966.18     2928.57     34.65 o 
   5   5   2     1612.70     1641.33     38.62 o 
   6   5   2     2378.59     2120.96     40.20 o 
   7   5   2     3065.26     2977.99     33.39 o 
   8   5   2     4255.93     4061.46     40.72 o 
   9   5   2     1053.29     1086.64     26.59 o 
  10   5   2     1271.55     1287.55     29.00 o 
  11   5   2       42.76       51.99      8.74 o 
  12   5   2       53.33       55.42      7.91 o 
  13   5   2      578.14      578.03     16.88 o 
  14   5   2      164.23      175.66     10.77 o 
  15   5   2      100.51       79.81      8.22 o 
 -16   6   2        3.74        3.25      5.84 o 
 -15   6   2      207.64      189.82     11.62 o 
 -14   6   2      733.71      675.98     19.25 o 
 -13   6   2     2187.61     2157.94     41.03 o 
 -12   6   2        2.36        7.76      7.23 o 
 -11   6   2        9.96       16.74      7.25 o 
 -10   6   2     3525.10     3547.15     46.55 o 
  -9   6   2       53.75       59.95      6.32 o 
  -8   6   2     1990.74     1978.60     24.58 o 
  -7   6   2     2068.81     2046.57     28.39 o 
  -6   6   2      786.69      736.34     14.79 o 
  -5   6   2     3302.31     3306.41     58.55 o 
  -4   6   2     2052.46     1862.57     32.29 o 
  -3   6   2       11.33       28.19      9.18 o 
  -2   6   2     2343.69     2190.20     36.44 o 
  -1   6   2     5351.96     5801.72     64.95 o 
   0   6   2       60.35       49.89     10.31 o 
   1   6   2     1854.23     1834.40     25.55 o 
   2   6   2      880.64      767.09     17.82 o 
   3   6   2     1072.31     1275.59     22.23 o 
   4   6   2     4721.91     4660.87     43.83 o 
   5   6   2     5170.36     5308.89     71.17 o 
   6   6   2      127.94      162.98     10.81 o 
   7   6   2     2450.13     2486.12     31.22 o 
   8   6   2     1250.45     1238.32     35.45 o 
   9   6   2      488.33      546.31     21.39 o 
  10   6   2     3635.28     3721.80     50.84 o 
  11   6   2      900.50      963.04     26.18 o 
  12   6   2      108.52      106.04     10.39 o 
  13   6   2      889.60      839.70     19.95 o 
  14   6   2     1193.82     1134.15     20.20 o 
 -15   7   2       26.65       32.33      5.84 o 
 -14   7   2      430.25      451.34     16.17 o 
 -13   7   2      199.49      207.00     12.76 o 
 -12   7   2      122.80      129.84     11.69 o 
 -11   7   2        6.44       11.80      7.10 o 
 -10   7   2      734.03      721.46     22.25 o 
  -9   7   2      258.34      272.27     14.75 o 
  -8   7   2      254.69      225.40      9.71 o 
  -7   7   2     2173.06     2079.59     28.25 o 
  -6   7   2      997.20      988.31     29.57 o 
  -5   7   2      454.70      353.88     14.08 o 
  -4   7   2       38.66       60.35      6.77 o 
  -3   7   2      897.58      925.21     17.91 o 
  -2   7   2       12.84       36.62      5.21 o 
  -1   7   2     2423.97     2467.76     47.62 o 
   0   7   2       64.59       62.40      5.95 o 
   1   7   2     3278.01     3296.95     53.13 o 
   2   7   2       65.75      107.41      9.05 o 
   3   7   2       51.51       61.65      9.96 o 
   4   7   2       53.29       46.13      8.53 o 
   5   7   2      328.23      316.40     12.01 o 
   6   7   2       20.17       30.33      6.93 o 
   7   7   2     2673.35     2654.95     59.62 o 
   8   7   2     2045.80     2098.66     52.54 o 
   9   7   2      589.96      662.70     23.20 o 
  10   7   2      243.19      246.62     16.17 o 
  11   7   2       94.41       89.13     10.07 o 
  12   7   2      472.22      499.12     17.89 o 
  13   7   2        8.79        9.01      4.57 o 
 -14   8   2     1244.04     1226.13     40.71 o 
 -13   8   2     1020.54     1071.09     23.49 o 
 -12   8   2      214.31      203.49     11.69 o 
 -11   8   2      865.43      927.24     22.17 o 
 -10   8   2        6.31       13.01      7.23 o 
  -9   8   2     1265.89     1312.96     31.86 o 
  -8   8   2      131.39      144.20     11.70 o 
  -7   8   2     9474.48     9392.95    104.86 o 
  -6   8   2       11.54       15.56      7.34 o 
  -5   8   2    11570.64    11470.16     82.81 o 
  -4   8   2     4060.15     3797.55     35.17 o 
  -3   8   2      124.51      111.51      7.92 o 
  -2   8   2     9570.57     9554.18    103.38 o 
  -1   8   2      194.90      201.57     11.78 o 
   0   8   2    10177.53     9975.75    106.03 o 
   1   8   2      491.04      472.97     14.89 o 
   2   8   2     8935.58     8371.51     95.92 o 
   3   8   2       58.44       54.95      6.84 o 
   4   8   2     2700.84     2672.32     40.35 o 
   5   8   2    10996.80    11278.64    112.37 o 
   6   8   2       56.34       49.23      9.24 o 
   7   8   2     4441.66     4657.99     57.84 o 
   8   8   2        0.31        5.10      7.22 o 
   9   8   2      708.69      709.68     24.22 o 
  10   8   2      223.24      231.15     15.22 o 
  11   8   2      442.34      506.78     18.24 o 
  12   8   2      295.36      291.96     12.14 o 
 -13   9   2     2448.73     2462.81     53.20 o 
 -12   9   2      313.49      342.80     14.01 o 
 -11   9   2      223.16      221.39     13.07 o 
 -10   9   2     1801.53     1930.84     37.52 o 
  -9   9   2       86.20      101.40     10.23 o 
  -8   9   2     3104.86     3150.30     44.12 o 
  -7   9   2      250.31      244.52     13.78 o 
  -6   9   2     4586.35     4828.01     67.36 o 
  -5   9   2      145.91      146.86     12.44 o 
  -4   9   2     1201.77     1233.48     25.48 o 
  -3   9   2     6139.75     6390.40     73.52 o 
  -2   9   2       63.14       62.81      8.99 o 
  -1   9   2     5493.47     5608.51     52.47 o 
   0   9   2       24.02       34.82      7.95 o 
   1   9   2     8098.09     8215.13    123.51 o 
   2   9   2      388.47      384.21     17.78 o 
   3   9   2     3950.41     3962.85     88.96 o 
   4   9   2     2657.32     2707.03     45.55 o 
   5   9   2     3102.49     3143.73     65.78 o 
   6   9   2     4290.23     4609.04     51.13 o 
   7   9   2      111.02      110.60     11.62 o 
   8   9   2     2581.92     2837.74     40.48 o 
   9   9   2      152.72      167.05     12.92 o 
  10   9   2     1209.96     1313.54     26.44 o 
  11   9   2      260.86      248.43     11.54 o 
 -12  10   2     2359.81     2241.41     52.89 o 
 -11  10   2      409.68      395.34     13.88 o 
 -10  10   2     1841.99     1939.84     31.35 o 
  -9  10   2     3540.14     3649.70     64.60 o 
  -8  10   2     1236.43     1259.65     24.98 o 
  -7  10   2     1922.61     1972.85     36.86 o 
  -6  10   2       12.60       21.57      7.87 o 
  -5  10   2     1625.62     1764.07     42.84 o 
  -4  10   2      517.90      453.02     15.93 o 
  -3  10   2     5882.51     6062.47     85.88 o 
  -2  10   2     2692.02     2699.65     36.00 o 
  -1  10   2      927.27      893.22     22.10 o 
   0  10   2     2746.82     2908.85     40.40 o 
   1  10   2      556.22      518.57     16.61 o 
   2  10   2     1553.30     1580.67     36.74 o 
   3  10   2     3080.50     3265.53     59.18 o 
   4  10   2      743.24      702.07     21.98 o 
   5  10   2      873.90      899.36     28.52 o 
   6  10   2      341.01      358.04     15.05 o 
   7  10   2     1319.44     1366.79     24.47 o 
   8  10   2      278.24      275.96     12.85 o 
   9  10   2     1690.01     1794.34     31.49 o 
  10  10   2     1893.13     1934.02     28.60 o 
 -10  11   2     2573.48     2572.65     41.86 o 
  -9  11   2     4088.45     4095.19     74.86 o 
  -8  11   2     2178.72     2150.41     31.18 o 
  -7  11   2      319.10      341.53     13.26 o 
  -6  11   2      919.30      989.83     24.98 o 
  -5  11   2      232.40      228.06     14.48 o 
  -4  11   2     2497.30     2692.86     36.85 o 
  -3  11   2      223.70      223.10     11.49 o 
  -2  11   2     3165.49     3404.89     60.50 o 
  -1  11   2     2711.53     2724.39     70.03 o 
   0  11   2        5.26       14.87      6.11 o 
   1  11   2     1505.12     1552.81     32.54 o 
   2  11   2     1571.87     1692.24     42.51 o 
   3  11   2      800.06      782.65     20.50 o 
   4  11   2     1731.35     1924.55     34.60 o 
   5  11   2      443.95      449.37     17.13 o 
   6  11   2      324.90      327.69     14.27 o 
   7  11   2       75.11       89.49      8.17 o 
   8  11   2     1497.00     1582.37     30.32 o 
  -8  12   2      882.11      867.73     31.16 o 
  -7  12   2     3258.43     3431.20     58.50 o 
  -6  12   2       42.10       42.19      6.32 o 
  -5  12   2     4507.18     4700.44     87.55 o 
  -4  12   2     3726.17     3800.55     82.37 o 
  -3  12   2     1857.30     1859.85     30.44 o 
  -2  12   2     3822.49     3919.86     83.57 o 
  -1  12   2      298.80      280.61     10.93 o 
   0  12   2     2246.14     2160.59     63.57 o 
   1  12   2       97.72       89.65      8.12 o 
   2  12   2     5960.14     6199.96     52.73 o 
   3  12   2     1106.56     1159.45     23.24 o 
   4  12   2     5231.46     5382.81    104.26 o 
   5  12   2     4085.18     4146.54     79.57 o 
   6  12   2       86.00       83.41      7.56 o 
  -4  13   2     3673.54     3859.31     93.84 o 
  -3  13   2     3402.41     3449.80     50.99 o 
  -2  13   2      276.76      282.34     12.72 o 
  -1  13   2     6717.79     6751.33     86.96 o 
   0  13   2        1.52        6.32      5.14 o 
   1  13   2     6988.01     7156.11    143.26 o 
   2  13   2       67.61       59.85      7.69 o 
   3  13   2     4222.22     4197.32     51.56 o 
 -18   1   3      482.20      472.67     17.68 o 
 -17   1   3       13.39       17.48      6.48 o 
 -16   1   3     2981.88     3037.04     69.52 o 
 -15   1   3     1470.45     1482.90     28.56 o 
 -14   1   3     3223.12     3165.62     41.59 o 
 -13   1   3     5714.12     5741.25     54.91 o 
 -12   1   3       40.17       34.99      5.94 o 
 -11   1   3       22.93       45.88      6.98 o 
 -10   1   3      145.06      141.63      8.04 o 
  -9   1   3     7633.49     7828.52    140.65 o 
  -8   1   3       76.94       72.86     10.02 o 
  -7   1   3    11535.23    11822.27     76.62 o 
  -6   1   3      149.69      214.03      4.84 o 
  -5   1   3       57.56      107.67      4.85 o 
  -4   1   3      487.21      577.36     11.19 o 
  -3   1   3     6142.18     6466.42     73.56 o 
  -2   1   3      311.13      288.16      9.41 o 
  -1   1   3    13895.78    15337.42    212.97 o 
   0   1   3     3642.05     3684.09     63.17 o 
   1   1   3    13970.63    15463.15    149.00 o 
   2   1   3      758.27      730.73     16.25 o 
   3   1   3      430.92      650.11     10.03 o 
   4   1   3     1658.47     1613.06     48.67 o 
   5   1   3      918.81     1088.14     20.73 o 
   6   1   3     1061.41     1128.40     11.30 o 
   7   1   3     6120.70     5963.63     58.99 o 
   8   1   3     3193.63     3109.58     22.28 o 
   9   1   3     1721.98     1621.63     15.05 o 
  10   1   3       40.81       33.69      7.80 o 
  11   1   3       18.30       25.52      7.09 o 
  12   1   3      203.92      223.92     13.14 o 
  13   1   3      633.69      612.46     17.98 o 
  14   1   3      441.43      405.25     13.85 o 
  15   1   3      556.74      598.62     16.12 o 
 -18   2   3      447.12      459.11     15.58 o 
 -17   2   3      611.03      581.90     17.93 o 
 -16   2   3      819.40      852.64     27.93 o 
 -15   2   3     1815.84     1712.04     32.89 o 
 -14   2   3      366.46      396.84     18.34 o 
 -13   2   3        6.65       19.12      7.73 o 
 -12   2   3      132.29      117.96      8.54 o 
 -11   2   3      464.30      477.84     23.72 o 
 -10   2   3     6124.07     5909.33    132.17 o 
  -9   2   3      465.00      483.79     12.77 o 
  -8   2   3     6980.15     6791.46     70.57 o 
  -7   2   3      802.56      837.04     13.51 o 
  -6   2   3      176.86      190.53      8.30 o 
  -5   2   3     1002.65      908.57     18.30 o 
  -4   2   3      935.28      850.53     11.62 o 
  -3   2   3     5222.48     5436.74     87.52 o 
  -2   2   3     6398.17     6910.45     81.89 o 
  -1   2   3     6981.00     7005.65     65.24 o 
   0   2   3    12324.49    14245.82    182.76 o 
   1   2   3      134.07      150.74      3.75 o 
   2   2   3      182.71      331.45     61.66 o 
   3   2   3      412.49      441.54      9.53 o 
   4   2   3     1488.72     1390.57     15.03 o 
   5   2   3      725.10      725.80     13.61 o 
   6   2   3       67.76       88.04      4.96 o 
   7   2   3      313.09      302.20      7.06 o 
   8   2   3     1310.60     1282.87     15.34 o 
   9   2   3     1142.64     1038.27     14.72 o 
  10   2   3     2597.38     2425.44     43.97 o 
  11   2   3       72.90       74.28      9.16 o 
  12   2   3     1650.11     1587.19     35.28 o 
  13   2   3      196.61      229.26     13.76 o 
  14   2   3       88.45       81.00      8.07 o 
  15   2   3      894.47      888.21     21.24 o 
 -18   3   3      297.59      298.10     22.58 o 
 -17   3   3      541.16      574.94     28.01 o 
 -16   3   3      155.95      162.75     15.40 o 
 -15   3   3     1975.42     2016.12     61.21 o 
 -14   3   3      160.01      170.29     15.35 o 
 -13   3   3     3459.05     3404.40     90.44 o 
 -12   3   3       94.26       85.32      8.28 o 
 -11   3   3     3633.63     3270.78     41.96 o 
 -10   3   3     2571.58     2418.70     54.18 o 
  -9   3   3      249.07      244.18      9.28 o 
  -8   3   3    13577.80    13277.16    206.79 o 
  -7   3   3       45.55       45.22      3.71 o 
  -6   3   3     8297.28     8442.09     49.48 o 
  -5   3   3     4830.23     5031.28     42.60 o 
  -4   3   3    11268.75    11644.55    101.65 o 
  -3   3   3     5118.74     5089.94     32.57 o 
  -2   3   3     9233.90     9868.08     94.68 o 
  -1   3   3    61445.63    56866.39    759.19 o 
   0   3   3     1671.73     1826.63     16.89 o 
   1   3   3    25597.68    27015.83    211.10 o 
   2   3   3       51.18       60.97      2.50 o 
   3   3   3     1751.93     1521.88     14.15 o 
   4   3   3     8368.44     8509.67     81.96 o 
   5   3   3     9471.74     9888.92     52.41 o 
   6   3   3     7671.35     7484.10     45.46 o 
   7   3   3      980.91      915.78     12.24 o 
   8   3   3     8699.98     8368.23    108.86 o 
   9   3   3      128.46      115.82      7.67 o 
  10   3   3     1037.83     1001.13     25.24 o 
  11   3   3     1240.27     1297.36     35.20 o 
  12   3   3      892.88      914.30     26.01 o 
  13   3   3     1263.73     1300.58     27.96 o 
  14   3   3      123.54      129.12     10.64 o 
  15   3   3      121.25      131.41      9.98 o 
 -17   4   3       41.52       42.71      7.18 o 
 -16   4   3      349.07      422.02     16.82 o 
 -15   4   3      929.38      902.06     29.72 o 
 -14   4   3     3414.57     3427.79     58.93 o 
 -13   4   3     1928.41     1944.22     37.90 o 
 -12   4   3     6798.08     6638.48    105.92 o 
 -11   4   3     3320.26     3265.36     67.10 o 
 -10   4   3      958.78      880.80     20.49 o 
  -9   4   3    14563.31    14613.71    161.12 o 
  -8   4   3     1185.73     1043.42     17.82 o 
  -7   4   3    36865.46    40432.79    434.89 o 
  -6   4   3     5715.49     5689.45     61.30 o 
  -5   4   3     9232.70     8829.14     72.71 o 
  -4   4   3     8035.57     7934.52     85.60 o 
  -3   4   3     7521.70     7667.57     54.53 o 
  -2   4   3    41020.59    42786.11    662.94 o 
  -1   4   3     4736.51     4957.50     79.40 o 
   0   4   3    53666.64    56813.39    690.98 o 
   1   4   3     1469.49     1606.07     15.83 o 
   2   4   3    35051.27    38653.23    231.33 o 
   3   4   3     3560.82     3727.47     47.08 o 
   4   4   3     6512.31     6141.09     50.84 o 
   5   4   3     6445.96     5724.60     71.27 o 
   6   4   3     3019.74     2822.69     46.77 o 
   7   4   3    17571.78    18089.49    148.38 o 
   8   4   3     1191.02     1167.21     20.28 o 
   9   4   3    10477.95    10613.88     84.38 o 
  10   4   3      227.43      272.82     16.39 o 
  11   4   3     3748.60     4083.08     48.74 o 
  12   4   3     2839.96     3008.61     38.74 o 
  13   4   3      677.37      755.34     20.40 o 
  14   4   3     2325.20     2358.50     31.49 o 
  15   4   3     1350.67     1327.03     45.45 o 
 -17   5   3      327.02      320.62     19.71 o 
 -16   5   3      675.28      643.97     20.04 o 
 -15   5   3     3837.60     4035.93     80.29 o 
 -14   5   3      400.85      425.99     18.13 o 
 -13   5   3     6330.08     6380.10     88.08 o 
 -12   5   3     3624.86     3472.71     69.24 o 
 -11   5   3     1261.71     1171.02     25.60 o 
 -10   5   3     4773.85     4641.98     48.45 o 
  -9   5   3      845.66      767.41     17.88 o 
  -8   5   3     9147.48     8857.32    135.90 o 
  -7   5   3       17.61       23.58      4.29 o 
  -6   5   3    29298.15    30369.63    166.73 o 
  -5   5   3     8020.61     8039.70     74.64 o 
  -4   5   3    13807.61    14887.63    154.25 o 
  -3   5   3    13194.32    13222.94    179.59 o 
  -2   5   3      174.73      146.83      5.87 o 
  -1   5   3    21887.45    23442.43    221.28 o 
   0   5   3      450.24      443.45     14.25 o 
   1   5   3    39963.16    46069.30    244.58 o 
   2   5   3     1175.90     1201.37     21.02 o 
   3   5   3    20346.09    21860.10    134.59 o 
   4   5   3     5378.51     5388.09     61.11 o 
   5   5   3     3768.55     3643.69     60.89 o 
   6   5   3    26604.72    28452.89    303.08 o 
   7   5   3      528.78      506.70     13.58 o 
   8   5   3     5677.34     5562.73     77.15 o 
   9   5   3       13.26       18.31      7.83 o 
  10   5   3     4229.13     4415.61     52.10 o 
  11   5   3      752.62      741.31     23.55 o 
  12   5   3     3024.19     3166.96     37.67 o 
  13   5   3     3061.61     3299.71     37.00 o 
  14   5   3      388.65      394.23     13.63 o 
 -16   6   3     3157.01     3056.67     65.56 o 
 -15   6   3     1926.79     1967.71     44.29 o 
 -14   6   3     2370.13     2453.05     40.12 o 
 -13   6   3       10.55       21.78      8.03 o 
 -12   6   3     7020.45     7075.84    111.94 o 
 -11   6   3     2573.11     2606.35     54.74 o 
 -10   6   3    10185.98    10172.46     84.88 o 
  -9   6   3      802.65      752.51     15.26 o 
  -8   6   3     7999.16     7991.90     83.55 o 
  -7   6   3     2381.61     2212.79     28.66 o 
  -6   6   3       67.29      100.59      7.52 o 
  -5   6   3    15523.67    16234.26    107.73 o 
  -4   6   3     4679.76     4616.60     68.22 o 
  -3   6   3    17169.25    18313.45    159.65 o 
  -2   6   3     9813.73     9790.36    149.77 o 
  -1   6   3      763.84      586.17     12.92 o 
   0   6   3     2325.59     2104.39     49.15 o 
   1   6   3      972.45      962.86     18.78 o 
   2   6   3     7463.25     7708.09    107.42 o 
   3   6   3     1768.61     1719.54     38.35 o 
   4   6   3     7739.94     7631.24    142.73 o 
   5   6   3     4793.94     4807.90     61.53 o 
   6   6   3       75.20       90.44      7.42 o 
   7   6   3     8773.56     8746.95    123.40 o 
   8   6   3     1910.24     1945.39     38.23 o 
   9   6   3      698.16      720.23     24.26 o 
  10   6   3     2010.47     2126.50     38.44 o 
  11   6   3      668.88      736.24     22.25 o 
  12   6   3      852.73      858.87     21.15 o 
  13   6   3      226.12      228.25     11.74 o 
 -16   7   3      738.16      668.05     29.36 o 
 -15   7   3     1154.30     1212.40     52.34 o 
 -14   7   3     1380.96     1356.84     36.49 o 
 -13   7   3     2511.93     2663.04     76.73 o 
 -12   7   3      231.16      218.78     13.44 o 
 -11   7   3     7686.92     7862.52     89.82 o 
 -10   7   3     9455.73     9726.38    124.48 o 
  -9   7   3    10793.28    11019.57     79.19 o 
  -8   7   3     8323.92     8159.05     67.97 o 
  -7   7   3      854.71      851.82     16.10 o 
  -6   7   3      749.49      700.30     17.36 o 
  -5   7   3       52.99       63.08      7.72 o 
  -4   7   3     4565.02     4221.76     84.73 o 
  -3   7   3     1026.63     1066.70     24.66 o 
  -2   7   3    13816.98    14383.77    191.19 o 
  -1   7   3     6163.35     5985.86     46.04 o 
   0   7   3      795.37      715.44     16.68 o 
   1   7   3     5378.94     5472.52     54.20 o 
   2   7   3     9193.82     9472.59    202.05 o 
   3   7   3     1283.19     1277.62     53.54 o 
   4   7   3      611.22      560.67     13.67 o 
   5   7   3      545.51      494.59     13.53 o 
   6   7   3      233.19      239.35     16.86 o 
   7   7   3       54.82       74.78     12.21 o 
   8   7   3     4762.97     5184.94     74.18 o 
   9   7   3     4854.69     5099.73     96.10 o 
  10   7   3     5859.19     6340.31    109.40 o 
  11   7   3     3585.35     3795.47     71.43 o 
  12   7   3       62.04       80.95      7.56 o 
  13   7   3      280.70      307.24     12.47 o 
 -15   8   3      276.21      243.05     15.68 o 
 -14   8   3     2369.93     2348.85    104.25 o 
 -13   8   3      108.86      120.83      9.56 o 
 -12   8   3     2651.47     2683.64     37.80 o 
 -11   8   3     2530.02     2575.85     64.39 o 
 -10   8   3     5637.92     5745.86    102.19 o 
  -9   8   3     1479.54     1507.20     27.06 o 
  -8   8   3      463.37      439.37     16.80 o 
  -7   8   3     2808.72     2746.40     47.42 o 
  -6   8   3     2043.75     1944.09     31.51 o 
  -5   8   3    10668.18    10273.76    120.71 o 
  -4   8   3     5603.21     5331.71     52.85 o 
  -3   8   3     3913.41     3593.46     30.98 o 
  -2   8   3     5157.79     4954.20     55.54 o 
  -1   8   3     2938.43     2830.18     27.11 o 
   0   8   3     7544.92     7356.53     49.10 o 
   1   8   3      150.10      167.93      9.48 o 
   2   8   3    14013.49    13801.52    128.71 o 
   3   8   3     3425.97     3270.96     36.00 o 
   4   8   3     3366.38     3215.65     42.84 o 
   5   8   3     4665.92     4566.93     56.40 o 
   6   8   3      590.34      622.03     22.89 o 
   7   8   3     4794.95     5141.24     61.69 o 
   8   8   3      639.53      671.46     24.03 o 
   9   8   3     3513.29     3768.52     51.21 o 
  10   8   3      863.92      909.89     24.34 o 
  11   8   3      704.94      819.30     23.30 o 
  12   8   3     2195.95     2196.82     58.33 o 
 -14   9   3      503.74      521.51     30.12 o 
 -13   9   3     2487.44     2532.59     53.26 o 
 -12   9   3     1759.72     1877.26     31.27 o 
 -11   9   3      238.79      240.20     15.07 o 
 -10   9   3     1945.73     2147.06     39.85 o 
  -9   9   3       52.98       44.93      8.12 o 
  -8   9   3     4238.38     4592.16     69.24 o 
  -7   9   3      113.18      121.94     10.58 o 
  -6   9   3    16136.42    17685.20    122.32 o 
  -5   9   3     2264.66     2209.48     37.99 o 
  -4   9   3     4595.06     4723.46     62.19 o 
  -3   9   3     7101.64     7059.15     62.36 o 
  -2   9   3      423.74      371.39     16.76 o 
  -1   9   3     9814.02     9779.91    211.90 o 
   0   9   3       19.81       23.65      7.68 o 
   1   9   3    15357.39    15695.19    148.60 o 
   2   9   3     1527.87     1377.42     32.26 o 
   3   9   3     8779.05     8724.13    113.50 o 
   4   9   3     4858.72     4915.60     72.17 o 
   5   9   3      756.54      747.43     22.15 o 
   6   9   3     5660.85     5928.11     72.71 o 
   7   9   3       92.09      123.19     11.65 o 
   8   9   3     5220.43     5736.96     78.14 o 
   9   9   3       68.38       70.91      8.96 o 
  10   9   3     1376.44     1477.92     26.84 o 
  11   9   3      167.72      148.55      8.63 o 
 -12  10   3     1391.68     1410.09     35.70 o 
 -11  10   3      273.15      290.79     13.96 o 
 -10  10   3      151.99      142.08     12.57 o 
  -9  10   3     1374.06     1445.09     27.70 o 
  -8  10   3      514.40      502.71     15.25 o 
  -7  10   3     6134.21     6289.93    126.93 o 
  -6  10   3        6.08       10.36      7.98 o 
  -5  10   3     4231.34     4574.18     60.91 o 
  -4  10   3     3395.22     3544.03     40.37 o 
  -3  10   3     1901.66     1849.79     29.62 o 
  -2  10   3     7084.55     7850.46     85.15 o 
  -1  10   3      107.10       89.45      9.52 o 
   0  10   3     7190.32     7468.13     93.74 o 
   1  10   3       17.02       26.39      7.98 o 
   2  10   3     3440.86     3535.79     79.21 o 
   3  10   3      703.27      696.48     19.86 o 
   4  10   3     2296.50     2399.54     46.78 o 
   5  10   3     3797.89     4037.69     43.64 o 
   6  10   3      219.92      233.65     12.74 o 
   7  10   3     3898.93     4209.91     61.14 o 
   8  10   3      163.46      155.28     10.99 o 
   9  10   3     1469.52     1510.59     32.53 o 
 -11  11   3      927.13      834.36     30.59 o 
 -10  11   3      404.40      376.77     13.40 o 
  -9  11   3      241.95      239.00     11.47 o 
  -8  11   3      479.79      500.27     18.53 o 
  -7  11   3      337.39      331.19     16.80 o 
  -6  11   3      310.99      293.84     13.26 o 
  -5  11   3      511.95      508.05     16.98 o 
  -4  11   3      542.86      553.88     15.32 o 
  -3  11   3       52.63       46.76      6.81 o 
  -2  11   3      889.81      874.49     19.20 o 
  -1  11   3     1421.77     1440.53     25.84 o 
   0  11   3      168.40      143.51     11.84 o 
   1  11   3     1830.13     1779.50     32.51 o 
   2  11   3       18.47       31.98     10.41 o 
   3  11   3       43.62       51.42      7.25 o 
   4  11   3       15.68       24.58      6.93 o 
   5  11   3      363.54      367.83     16.84 o 
   6  11   3      552.45      581.98     18.46 o 
   7  11   3      123.64      119.36      9.62 o 
   8  11   3      250.81      244.44     12.36 o 
  -8  12   3      963.91     1000.19     31.32 o 
  -7  12   3       51.11       55.98      7.45 o 
  -6  12   3       40.37       26.66      6.62 o 
  -5  12   3      739.60      760.83     20.98 o 
  -4  12   3      267.10      269.54     10.56 o 
  -3  12   3      477.34      458.40     14.36 o 
  -2  12   3      498.83      533.58     13.26 o 
  -1  12   3      387.11      386.13     12.47 o 
   0  12   3      892.25      864.17     24.46 o 
   1  12   3       37.59       38.74      6.08 o 
   2  12   3      697.39      653.37     17.94 o 
   3  12   3       92.46       92.40      8.44 o 
   4  12   3      617.88      625.25     16.15 o 
   5  12   3      219.08      238.57     10.02 o 
  -5  13   3      446.09      420.95     17.72 o 
  -4  13   3       14.33       10.33      6.59 o 
  -3  13   3       80.35      102.31     11.71 o 
  -2  13   3       44.20       37.95      7.08 o 
  -1  13   3     1149.90     1007.40     24.28 o 
   0  13   3        9.42        3.94      7.08 o 
   1  13   3     1227.49     1275.41     33.81 o 
   2  13   3       67.45       56.33      7.20 o 
 -18   0   4      794.88      778.95     48.76 o 
 -17   0   4      144.00      136.12     18.25 o 
 -16   0   4     1262.79     1234.73     64.80 o 
 -15   0   4      299.08      291.45     28.77 o 
 -14   0   4      445.45      439.54     34.68 o 
 -13   0   4       28.98       50.30     10.33 o 
 -12   0   4    12909.36    12437.62    291.31 o 
 -11   0   4     3345.85     3289.34     49.76 o 
 -10   0   4     9085.50     9509.14     77.79 o 
  -9   0   4    19839.66    18798.81    422.75 o 
  -8   0   4     2097.90     1749.87     37.66 o 
  -7   0   4    42326.66    43893.78    436.76 o 
  -6   0   4    39483.54    40768.03    611.62 o 
  -5   0   4    91539.21    73697.34   1278.80 o 
  -4   0   4     6159.80     7093.52     80.24 o 
  -3   0   4     3813.61     4131.12     61.25 o 
  -2   0   4   189384.66   124895.55   3848.36 o 
  -1   0   4      696.42      747.80     15.76 o 
   0   0   4   228953.14   144027.80   1611.44 o 
   1   0   4     6270.05     6809.73    137.20 o 
   2   0   4   100741.49    88744.26   1285.10 o 
   3   0   4     8299.97     8611.77    291.14 o 
   4   0   4      331.17      343.34     43.34 o 
   5   0   4     9773.47     9739.55    108.77 o 
   6   0   4     6677.65     6303.86     40.63 o 
   7   0   4    30012.36    31936.80    223.92 o 
   8   0   4     8427.60     8715.89     55.84 o 
   9   0   4    18122.02    18497.00    155.00 o 
  10   0   4     1853.94     1759.08     44.11 o 
  11   0   4     3362.47     3447.12     62.88 o 
  12   0   4     1484.98     1441.31     36.63 o 
  13   0   4      124.92      115.14     12.15 o 
  14   0   4      139.49      154.40     14.20 o 
  15   0   4     2092.27     2128.71     53.37 o 
 -19   1   4      156.52      163.68     19.87 o 
 -18   1   4      870.51      887.31     25.77 o 
 -17   1   4     1016.74     1105.04     40.15 o 
 -16   1   4      274.80      280.85     19.08 o 
 -15   1   4     5430.30     5464.12     90.06 o 
 -14   1   4     1863.94     1956.51     41.09 o 
 -13   1   4    11115.47    10905.14     99.67 o 
 -12   1   4     2942.47     2928.95     33.33 o 
 -11   1   4     4710.37     4492.12     44.60 o 
 -10   1   4     8859.70     8670.18     80.42 o 
  -9   1   4     1886.10     1720.37     24.07 o 
  -8   1   4    13935.02    12901.01     69.31 o 
  -7   1   4      325.99      358.21      5.94 o 
  -6   1   4    16855.59    16685.54    176.94 o 
  -5   1   4    12625.36    13658.62    132.03 o 
  -4   1   4    27895.03    29117.62    417.66 o 
  -3   1   4    32445.85    30883.51    336.78 o 
  -2   1   4    12817.48    14346.28    135.56 o 
  -1   1   4     8555.00     8864.51    113.59 o 
   0   1   4    11264.40    11741.07    161.18 o 
   1   1   4     7618.46     7234.81     93.48 o 
   2   1   4      144.37      151.57      5.39 o 
   3   1   4    26942.03    28652.60    200.48 o 
   4   1   4     5541.53     5269.15     74.27 o 
   5   1   4     3305.53     3011.83     41.37 o 
   6   1   4    22508.08    23803.30    158.83 o 
   7   1   4     1582.48     1595.11     15.94 o 
   8   1   4     9059.18     9077.87     94.77 o 
   9   1   4       21.61       37.92      4.17 o 
  10   1   4     9019.25     9311.33     94.32 o 
  11   1   4     1030.08     1008.09     23.26 o 
  12   1   4     1879.56     1867.13     29.39 o 
  13   1   4     2901.03     2889.91     58.41 o 
  14   1   4      179.83      190.06     10.51 o 
  15   1   4     3409.75     3512.16    125.28 o 
 -18   2   4      316.15      321.61     12.70 o 
 -17   2   4     3365.15     3435.53     69.30 o 
 -16   2   4     4195.04     4506.55    103.91 o 
 -15   2   4     3516.51     3531.45     52.55 o 
 -14   2   4     6153.32     6230.74    156.24 o 
 -13   2   4        4.02        9.70      8.72 o 
 -12   2   4     4072.01     3993.07     54.49 o 
 -11   2   4      344.88      346.64     14.84 o 
 -10   2   4    11122.10    11334.72     69.81 o 
  -9   2   4     4752.81     4941.62     85.85 o 
  -8   2   4    11483.67    11588.32    118.52 o 
  -7   2   4     7570.76     7326.96    110.65 o 
  -6   2   4     2308.20     2458.22     30.84 o 
  -5   2   4    20256.18    21626.71     93.69 o 
  -4   2   4     1260.29     1124.31     28.35 o 
  -3   2   4     7503.60     7687.00     57.79 o 
  -2   2   4    11396.87    12000.76    126.36 o 
  -1   2   4     6080.95     6471.77     88.07 o 
   0   2   4     7020.62     7537.84    108.65 o 
   1   2   4      496.95      464.74      6.39 o 
   2   2   4     6255.01     6004.80     74.61 o 
   3   2   4     1039.61      972.42     13.90 o 
   4   2   4    11798.25    11805.71     98.09 o 
   5   2   4    10313.43    10639.77     87.64 o 
   6   2   4      867.69      851.61     13.08 o 
   7   2   4     3006.40     3014.42     22.14 o 
   8   2   4     6354.59     6520.68     34.69 o 
   9   2   4     2303.26     2196.07     35.47 o 
  10   2   4      801.91      787.96     20.71 o 
  11   2   4      740.91      742.58     19.69 o 
  12   2   4      863.63      791.84     28.44 o 
  13   2   4      753.09      760.79     26.22 o 
  14   2   4     1220.13     1319.98     46.14 o 
  15   2   4     1462.99     1442.21     34.25 o 
 -18   3   4     1365.49     1428.24     75.47 o 
 -17   3   4     2436.68     2565.85     84.34 o 
 -16   3   4     4016.22     4003.16     73.23 o 
 -15   3   4     1046.40     1068.31     33.40 o 
 -14   3   4     2143.34     2047.71     41.91 o 
 -13   3   4     2534.74     2559.04     52.77 o 
 -12   3   4      166.98      150.90     10.02 o 
 -11   3   4     9938.77     9906.87    156.37 o 
 -10   3   4      696.83      623.93     18.53 o 
  -9   3   4    11730.47    11278.57    163.01 o 
  -8   3   4      424.81      410.29     20.63 o 
  -7   3   4     2745.42     2578.76     24.89 o 
  -6   3   4      571.14      453.51      8.00 o 
  -5   3   4      904.05      982.69     13.50 o 
  -4   3   4    16051.30    17416.34    186.32 o 
  -3   3   4      990.58      959.67     16.68 o 
  -2   3   4     5911.29     5963.29     49.04 o 
  -1   3   4    11453.91    12185.18     88.08 o 
   0   3   4      143.40      128.95      3.20 o 
   1   3   4     1070.25     1044.51     13.41 o 
   2   3   4       76.43      100.13      3.44 o 
   3   3   4      201.96      229.08      6.41 o 
   4   3   4     4663.37     4814.21     38.31 o 
   5   3   4     1495.24     1413.33     20.54 o 
   6   3   4     2075.26     2031.36     22.79 o 
   7   3   4      186.48      236.98      7.83 o 
   8   3   4      342.02      357.00      9.79 o 
   9   3   4     3323.21     3174.94     60.37 o 
  10   3   4     1097.03     1080.37     24.33 o 
  11   3   4     1520.93     1479.85     30.08 o 
  12   3   4      550.30      605.26     25.68 o 
  13   3   4      148.67      165.34     12.56 o 
  14   3   4      244.36      229.72     11.18 o 
 -18   4   4      252.08      278.22     13.87 o 
 -17   4   4       76.61       76.78      9.64 o 
 -16   4   4      254.87      251.20     15.08 o 
 -15   4   4      389.84      366.45     18.60 o 
 -14   4   4     1554.03     1489.54     35.27 o 
 -13   4   4       31.37       34.04      9.38 o 
 -12   4   4     6344.76     6225.29     97.04 o 
 -11   4   4      658.75      576.60     14.77 o 
 -10   4   4     1113.86     1096.95     25.69 o 
  -9   4   4     4622.59     4390.24     41.85 o 
  -8   4   4      262.59      306.90      9.64 o 
  -7   4   4     5448.87     5789.05     61.46 o 
  -6   4   4       50.83       99.12      6.67 o 
  -5   4   4     8475.21     9034.33     75.67 o 
  -4   4   4      641.21      627.25      9.69 o 
  -3   4   4     1819.03     1602.83     20.27 o 
  -2   4   4     3586.93     3301.09     41.96 o 
  -1   4   4     1160.99     1073.70     15.47 o 
   0   4   4     3856.39     3592.47     34.32 o 
   1   4   4      603.42      640.59      9.64 o 
   2   4   4     1040.03      921.09     10.08 o 
   3   4   4      828.80      808.57     11.21 o 
   4   4   4       60.60       74.80      4.52 o 
   5   4   4     1830.00     1887.99     24.40 o 
   6   4   4      318.30      264.95      9.71 o 
   7   4   4      864.57      854.67     16.07 o 
   8   4   4       18.51       17.99      6.99 o 
   9   4   4     4070.70     4117.32     46.46 o 
  10   4   4      184.42      184.76     12.77 o 
  11   4   4      905.65      942.36     23.71 o 
  12   4   4     2941.42     2964.87     43.49 o 
  13   4   4       20.33       25.08      6.55 o 
  14   4   4       58.82       64.43      6.95 o 
 -17   5   4      109.32      105.65     10.84 o 
 -16   5   4      893.66      843.42     21.40 o 
 -15   5   4      100.31      103.64      9.75 o 
 -14   5   4     1236.60     1304.40     29.30 o 
 -13   5   4      406.81      442.41     20.53 o 
 -12   5   4      107.02      148.86     12.79 o 
 -11   5   4      888.64      846.29     20.51 o 
 -10   5   4      377.90      347.23     11.19 o 
  -9   5   4     2135.91     2127.87     40.02 o 
  -8   5   4    10175.32    10382.82    159.74 o 
  -7   5   4     1571.10     1425.33     19.39 o 
  -6   5   4     4458.69     4143.93     33.18 o 
  -5   5   4     2729.38     2966.28     37.33 o 
  -4   5   4      351.86      513.92     11.03 o 
  -3   5   4     2454.60     2269.20     49.55 o 
  -2   5   4     3557.40     3790.19     53.69 o 
  -1   5   4    22520.80    24027.43    243.28 o 
   0   5   4       23.74       27.40      3.51 o 
   1   5   4    29292.23    33373.63    280.13 o 
   2   5   4        4.59       10.88      3.38 o 
   3   5   4     1844.67     1667.91     25.35 o 
   4   5   4     2385.37     2415.92     41.33 o 
   5   5   4      800.42      781.16     18.67 o 
   6   5   4     3239.12     3130.45     38.77 o 
   7   5   4     2046.59     1906.71     23.01 o 
   8   5   4     5441.49     5485.79     52.36 o 
   9   5   4      472.69      510.59     18.17 o 
  10   5   4     1018.23     1066.76     26.24 o 
  11   5   4        6.80       12.40      6.81 o 
  12   5   4      115.47      117.18      9.69 o 
  13   5   4      370.66      363.26     12.58 o 
 -17   6   4       44.08       22.87      7.51 o 
 -16   6   4       77.88       68.31      8.72 o 
 -15   6   4      382.68      356.00     15.33 o 
 -14   6   4      150.16      136.69     11.76 o 
 -13   6   4     4427.22     4273.17     61.32 o 
 -12   6   4       51.13       50.46      8.74 o 
 -11   6   4      108.37       83.83     10.45 o 
 -10   6   4     1799.99     1702.90     26.76 o 
  -9   6   4     1874.08     1848.25     27.57 o 
  -8   6   4      750.74      689.48     17.48 o 
  -7   6   4     3751.23     3712.55     48.15 o 
  -6   6   4     1593.97     1611.49     22.80 o 
  -5   6   4     6146.58     6471.86     44.26 o 
  -4   6   4      421.75      310.21     10.13 o 
  -3   6   4     1130.30     1296.98     23.79 o 
  -2   6   4     2428.87     2275.37     23.49 o 
  -1   6   4      883.70      774.44     15.40 o 
   0   6   4     2869.06     2736.61     45.36 o 
   1   6   4     2285.21     2276.06     32.81 o 
   2   6   4     2941.19     2805.21     38.44 o 
   3   6   4     2545.49     2404.06     58.13 o 
   4   6   4      247.96      215.87     13.77 o 
   5   6   4     6611.36     6495.72     80.64 o 
   6   6   4      909.66      879.04     20.43 o 
   7   6   4     3075.38     3050.16     66.54 o 
   8   6   4       77.98       64.93      9.71 o 
   9   6   4      249.52      238.95     16.30 o 
  10   6   4      924.48     1031.33     26.57 o 
  11   6   4       90.80       92.79      9.46 o 
  12   6   4       51.01       56.87      7.32 o 
  13   6   4     1527.80     1482.79     29.84 o 
 -16   7   4      131.95      117.81     10.24 o 
 -15   7   4      279.83      248.27     18.37 o 
 -14   7   4      294.62      288.67     14.02 o 
 -13   7   4       57.64       56.01      8.10 o 
 -12   7   4       52.89       55.20      8.51 o 
 -11   7   4       13.64       16.35      8.20 o 
 -10   7   4      235.87      222.85     14.63 o 
  -9   7   4      903.55      885.47     21.99 o 
  -8   7   4      288.73      263.21     10.84 o 
  -7   7   4      626.25      656.54     15.65 o 
  -6   7   4      469.26      413.13     15.21 o 
  -5   7   4     1259.51     1241.80     36.89 o 
  -4   7   4       83.21      152.15     32.67 o 
  -3   7   4       85.17       75.10      7.56 o 
  -2   7   4      654.77      776.46     17.53 o 
  -1   7   4     1194.39     1278.07     26.89 o 
   0   7   4       21.75       18.73      5.71 o 
   1   7   4     2255.72     2188.60     35.14 o 
   2   7   4      541.65      514.38     19.15 o 
   3   7   4     1622.94     1512.28     28.76 o 
   4   7   4     3507.56     3360.81     49.63 o 
   5   7   4     1470.35     1396.06     38.87 o 
   6   7   4       13.05       26.81      9.91 o 
   7   7   4      403.53      425.92     19.16 o 
   8   7   4     1213.22     1216.61     32.53 o 
   9   7   4      747.13      806.76     25.95 o 
  10   7   4      132.58      155.73     11.84 o 
  11   7   4       48.31       54.25      7.67 o 
  12   7   4      200.42      201.64      9.12 o 
 -15   8   4      204.53      228.79     17.19 o 
 -14   8   4     2312.83     2131.70     74.46 o 
 -13   8   4     2433.26     2366.41     44.45 o 
 -12   8   4      235.67      216.83     12.76 o 
 -11   8   4      459.29      498.65     19.56 o 
 -10   8   4       83.87       87.55     10.27 o 
  -9   8   4      134.70      147.62     11.33 o 
  -8   8   4      346.72      371.33     17.51 o 
  -7   8   4    13649.95    14211.82    235.25 o 
  -6   8   4       52.36       40.47      8.24 o 
  -5   8   4    14515.17    14507.95    240.21 o 
  -4   8   4     3622.50     3326.10     44.83 o 
  -3   8   4      802.81      760.46     15.09 o 
  -2   8   4     6778.35     6454.61     47.70 o 
  -1   8   4     2446.99     2349.89     25.16 o 
   0   8   4    10533.15    10466.97     65.91 o 
   1   8   4     1965.06     1874.03     24.87 o 
   2   8   4     5803.77     5382.19     98.56 o 
   3   8   4       40.87       43.06      8.31 o 
   4   8   4     2880.90     2616.49     61.21 o 
   5   8   4     9425.59     9511.97    115.63 o 
   6   8   4       35.13       39.02      8.52 o 
   7   8   4     5798.21     6236.92     69.09 o 
   8   8   4       36.00       39.03      8.83 o 
   9   8   4       46.65       57.18      9.11 o 
  10   8   4      459.89      499.40     17.29 o 
  11   8   4      374.80      397.22     15.45 o 
 -14   9   4       86.11       97.02     11.85 o 
 -13   9   4     2518.57     2392.79     62.60 o 
 -12   9   4      155.72      162.21     10.46 o 
 -11   9   4      630.99      642.25     18.89 o 
 -10   9   4      901.89      929.73     22.29 o 
  -9   9   4       69.55       71.81      9.24 o 
  -8   9   4     7511.16     7756.05     71.93 o 
  -7   9   4      516.25      505.38     21.04 o 
  -6   9   4     2292.58     2390.98     37.96 o 
  -5   9   4      288.40      245.05     16.25 o 
  -4   9   4      812.52      840.67     21.73 o 
  -3   9   4     3630.48     3695.48     90.10 o 
  -2   9   4     1551.88     1413.61     32.05 o 
  -1   9   4     5681.40     5670.18     70.31 o 
   0   9   4       49.44       46.25      8.82 o 
   1   9   4     5088.67     5218.09    103.44 o 
   2   9   4      302.12      295.11     16.17 o 
   3   9   4     2060.50     1962.10     38.98 o 
   4   9   4      215.62      221.23     13.20 o 
   5   9   4     2786.79     2707.08     50.27 o 
   6   9   4     2560.30     2597.22     40.34 o 
   7   9   4      994.27     1013.76     26.64 o 
   8   9   4     3309.74     3529.80     44.69 o 
   9   9   4      205.41      198.68     11.77 o 
  10   9   4     1604.33     1685.07     27.14 o 
 -13  10   4      598.88      576.30     30.94 o 
 -12  10   4     1828.25     1753.12     38.94 o 
 -11  10   4      287.94      286.27     29.03 o 
 -10  10   4     4829.71     4960.63    118.81 o 
  -9  10   4     1495.01     1452.11     30.22 o 
  -8  10   4      306.43      364.25     15.62 o 
  -7  10   4     4303.55     4611.14     88.48 o 
  -6  10   4       26.75       30.78      7.97 o 
  -5  10   4     2075.83     2128.50     41.73 o 
  -4  10   4      235.67      232.15     13.05 o 
  -3  10   4     6194.06     6414.38     89.44 o 
  -2  10   4     1289.21     1271.35     25.17 o 
  -1  10   4     2661.57     2635.01     47.67 o 
   0  10   4     5123.42     5331.62     87.41 o 
   1  10   4      483.49      484.12     18.65 o 
   2  10   4     1345.54     1402.11     31.68 o 
   3  10   4     1909.94     1839.27     47.02 o 
   4  10   4      516.40      557.39     16.05 o 
   5  10   4     1717.08     1750.57     29.83 o 
   6  10   4      134.89      121.26      9.86 o 
   7  10   4     1061.10     1157.15     23.77 o 
   8  10   4       15.90       22.72      5.50 o 
   9  10   4     1032.81     1074.14     22.06 o 
 -11  11   4     3066.68     2999.61     82.32 o 
 -10  11   4     1633.39     1609.61     33.54 o 
  -9  11   4     4662.76     5147.27    111.83 o 
  -8  11   4     1924.30     1971.72     46.18 o 
  -7  11   4      631.35      700.05     19.90 o 
  -6  11   4     1058.59     1107.56     26.89 o 
  -5  11   4       99.16      102.30      9.79 o 
  -4  11   4     2669.90     2803.85     46.30 o 
  -3  11   4      597.19      607.75     16.25 o 
  -2  11   4     4591.07     5111.21     69.30 o 
  -1  11   4      595.40      693.01     20.59 o 
   0  11   4      244.31      230.02     12.70 o 
   1  11   4     1545.63     1552.35     28.71 o 
   2  11   4      879.59      924.89     21.86 o 
   3  11   4      781.74      751.14     20.31 o 
   4  11   4      902.13      974.43     23.11 o 
   5  11   4     1062.31     1111.01     22.51 o 
   6  11   4      982.72      980.93     21.80 o 
   7  11   4        6.15       11.41      5.77 o 
  -9  12   4      952.70      898.87     31.91 o 
  -8  12   4     1676.00     1560.18     50.53 o 
  -7  12   4     3470.05     3663.97     70.12 o 
  -6  12   4      131.26      125.03     10.28 o 
  -5  12   4     5165.29     5067.37     52.71 o 
  -4  12   4     2954.46     2993.13     32.28 o 
  -3  12   4     2142.05     2131.34     52.28 o 
  -2  12   4     4170.37     4173.46     68.33 o 
  -1  12   4      451.94      417.73     12.55 o 
   0  12   4     1278.49     1327.60     26.49 o 
   1  12   4        0.52        5.50      4.49 o 
   2  12   4     3827.59     4094.41     85.61 o 
   3  12   4     1435.17     1441.45     34.33 o 
   4  12   4     4707.29     4828.33    115.67 o 
   5  12   4     1619.58     1648.49     34.61 o 
  -4  13   4     5442.22     5315.78     58.43 o 
  -3  13   4     4028.02     3971.96     79.69 o 
  -2  13   4      651.57      701.11     22.63 o 
  -1  13   4     5385.53     5443.31     82.63 o 
   0  13   4       65.38       50.47      8.71 o 
 -19   1   5        4.43        2.29      5.28 o 
 -18   1   5      527.47      491.71     19.06 o 
 -17   1   5      404.16      415.19     17.65 o 
 -16   1   5     3117.79     3132.75     53.39 o 
 -15   1   5     2263.52     2383.45     49.96 o 
 -14   1   5     1353.61     1305.82     33.82 o 
 -13   1   5      863.44      808.85     18.99 o 
 -12   1   5        6.08       15.54      5.79 o 
 -11   1   5      654.75      582.50     15.90 o 
 -10   1   5     1320.84     1369.17     29.63 o 
  -9   1   5     4934.65     4402.16     46.54 o 
  -8   1   5      816.28      802.65     10.97 o 
  -7   1   5    32993.71    37180.53    275.52 o 
  -6   1   5       82.51       99.18      3.76 o 
  -5   1   5      345.22      306.90      5.23 o 
  -4   1   5     3638.79     3774.44     42.95 o 
  -3   1   5       63.88       51.98      3.93 o 
  -2   1   5       40.07       40.33      2.27 o 
  -1   1   5     9931.69    10944.39     60.64 o 
   0   1   5       27.56       34.97      4.47 o 
   1   1   5     9623.53    10466.60    177.88 o 
   2   1   5      139.81      135.02      5.16 o 
   3   1   5     2491.43     2343.59     28.70 o 
   4   1   5     1472.83     1414.94     25.90 o 
   5   1   5       25.74       30.70      3.52 o 
   6   1   5       12.96       17.79      3.05 o 
   7   1   5     4913.59     4841.76     50.73 o 
   8   1   5     1141.68     1111.77     14.52 o 
   9   1   5     1172.87     1238.43     25.55 o 
  10   1   5      474.91      516.84     17.93 o 
  11   1   5        3.22       13.38      5.99 o 
  12   1   5      215.21      208.27     12.55 o 
  13   1   5      240.89      240.99     10.32 o 
  14   1   5      426.58      408.02     11.78 o 
 -19   2   5     1287.48     1247.66     47.32 o 
 -18   2   5      577.35      617.51     18.25 o 
 -17   2   5      993.20      994.01     25.29 o 
 -16   2   5      457.30      484.10     19.88 o 
 -15   2   5     2650.43     2594.41     71.00 o 
 -14   2   5      119.82      141.43     14.62 o 
 -13   2   5      645.14      616.97     19.93 o 
 -12   2   5     2256.72     2168.05     30.64 o 
 -11   2   5      496.14      448.39     16.02 o 
 -10   2   5     7132.82     6692.80     85.40 o 
  -9   2   5     3965.82     4262.08     59.91 o 
  -8   2   5      629.07      426.24     15.37 o 
  -7   2   5     1927.44     2024.34     17.92 o 
  -6   2   5     2444.19     2556.97     28.95 o 
  -5   2   5      630.18      564.32     11.56 o 
  -4   2   5     1086.05     1154.75     12.96 o 
  -3   2   5     8294.88     8902.37     63.64 o 
  -2   2   5     1412.40     1382.89     14.91 o 
  -1   2   5      380.27      359.37      8.35 o 
   0   2   5     6017.50     6574.92    104.29 o 
   1   2   5       11.19       14.88      2.22 o 
   2   2   5     1301.29     1507.20     19.49 o 
   3   2   5      381.13      394.89      9.18 o 
   4   2   5      108.66      102.47      4.85 o 
   5   2   5      128.68      107.42      5.75 o 
   6   2   5     2283.36     2374.89     35.52 o 
   7   2   5       64.79       66.07      5.30 o 
   8   2   5     1715.05     1561.14     16.15 o 
   9   2   5      295.04      281.43     15.01 o 
  10   2   5     1350.31     1321.11     26.05 o 
  11   2   5      227.31      259.20     13.58 o 
  12   2   5      227.77      220.77     11.33 o 
  13   2   5      145.11      161.14     10.07 o 
  14   2   5       62.83       68.22      7.12 o 
 -18   3   5      922.94      976.77     27.01 o 
 -17   3   5      666.02      707.15     24.71 o 
 -16   3   5       71.09       71.68     12.18 o 
 -15   3   5     2246.17     2295.39     48.62 o 
 -14   3   5      120.24      124.08     19.21 o 
 -13   3   5     3353.17     3140.00     64.89 o 
 -12   3   5      701.60      708.33     16.52 o 
 -11   3   5     7459.51     7417.43    132.64 o 
 -10   3   5     2583.55     2165.58     58.13 o 
  -9   3   5      115.82       95.12      6.71 o 
  -8   3   5    12420.30    12204.08    166.25 o 
  -7   3   5     1396.67     1370.68     14.46 o 
  -6   3   5    16946.18    18201.76    191.09 o 
  -5   3   5      998.03     1039.00     18.54 o 
  -4   3   5     1410.91     1351.63     15.03 o 
  -3   3   5     1755.64     1636.38     19.80 o 
  -2   3   5     7934.74     8132.56     55.78 o 
  -1   3   5     9801.30     9831.48    105.38 o 
   0   3   5       66.90       71.97      3.61 o 
   1   3   5    31385.15    35398.35    326.21 o 
   2   3   5     1320.23     1219.78     14.66 o 
   3   3   5     5941.29     5588.07     49.11 o 
   4   3   5     3060.53     3197.53     40.70 o 
   5   3   5     2344.79     2065.57     36.23 o 
   6   3   5     4246.63     4038.65     41.85 o 
   7   3   5     3223.71     3172.69     27.19 o 
   8   3   5     8016.22     7797.50     91.80 o 
   9   3   5       42.11       65.89      9.32 o 
  10   3   5     2337.13     2270.83     37.81 o 
  11   3   5     1292.06     1248.99     39.52 o 
  12   3   5       91.60      111.39     11.50 o 
  13   3   5     1103.18     1142.13     26.07 o 
  14   3   5      101.11       97.24      8.29 o 
 -18   4   5       35.22       47.91      7.40 o 
 -17   4   5       42.27       47.68      9.10 o 
 -16   4   5      323.48      370.26     19.79 o 
 -15   4   5     2144.20     2140.45     54.32 o 
 -14   4   5     3279.99     3227.42     51.25 o 
 -13   4   5      431.23      419.58     21.50 o 
 -12   4   5     4378.94     3989.76     56.21 o 
 -11   4   5     3139.77     2923.48     33.21 o 
 -10   4   5      154.48      136.67      9.98 o 
  -9   4   5    12953.34    12417.45    152.09 o 
  -8   4   5       49.49       42.04      4.63 o 
  -7   4   5    33432.48    35693.88    829.41 o 
  -6   4   5      469.59      345.79     10.21 o 
  -5   4   5    20805.84    22061.22    108.87 o 
  -4   4   5     3740.37     3515.87     37.96 o 
  -3   4   5     4605.06     4456.90     49.06 o 
  -2   4   5    31035.94    34016.87    283.89 o 
  -1   4   5     1980.31     2012.56     25.61 o 
   0   4   5    39901.32    43485.85    215.31 o 
   1   4   5      191.22      273.46      5.89 o 
   2   4   5    33335.22    35836.18    286.45 o 
   3   4   5     5364.45     5708.86     42.32 o 
   4   4   5     8599.89     8184.08     85.07 o 
   5   4   5     8366.07     8031.46     94.85 o 
   6   4   5     3003.30     2665.45     28.98 o 
   7   4   5    13955.51    13602.31    165.16 o 
   8   4   5     1460.68     1385.92     27.40 o 
   9   4   5     5766.82     5919.16     55.38 o 
  10   4   5       57.89       57.18      8.15 o 
  11   4   5     2090.98     2039.20     43.53 o 
  12   4   5     1212.13     1211.60     33.56 o 
  13   4   5      688.93      746.72     18.02 o 
 -18   5   5     1099.32     1134.68     29.27 o 
 -17   5   5      447.53      420.10     16.70 o 
 -16   5   5     1372.78     1396.53     28.09 o 
 -15   5   5     2489.46     2555.47     47.58 o 
 -14   5   5        0.70        1.53      7.05 o 
 -13   5   5     6633.29     6559.99     84.46 o 
 -12   5   5     3991.21     4009.92     73.02 o 
 -11   5   5     2107.40     1974.57     32.74 o 
 -10   5   5     3691.37     3421.13     31.71 o 
  -9   5   5      802.29      735.51     17.30 o 
  -8   5   5    10813.14    10417.01    119.04 o 
  -7   5   5       15.70       29.65      5.50 o 
  -6   5   5    43145.60    48142.74    275.49 o 
  -5   5   5     1363.76     1167.41     18.09 o 
  -4   5   5    21670.05    22956.21    343.79 o 
  -3   5   5    26486.24    27695.36    284.77 o 
  -2   5   5      296.49      345.02     11.55 o 
  -1   5   5    16115.05    16856.25     92.46 o 
   0   5   5       36.62       48.95      7.23 o 
   1   5   5    20036.69    20806.02     96.17 o 
   2   5   5      585.08      628.69     14.48 o 
   3   5   5    25524.61    26597.98    107.19 o 
   4   5   5     3402.91     3255.49     43.95 o 
   5   5   5     2889.22     2803.69     30.32 o 
   6   5   5    13151.81    12748.84    126.84 o 
   7   5   5      408.35      356.19     15.93 o 
   8   5   5     4048.63     4128.01     48.01 o 
   9   5   5       57.58       66.32      9.06 o 
  10   5   5     2513.29     2531.99     34.16 o 
  11   5   5      117.25      122.45      9.43 o 
  12   5   5     2183.99     2276.65     28.80 o 
  13   5   5     1205.42     1173.16     30.83 o 
 -17   6   5     3785.65     3654.28     78.48 o 
 -16   6   5     2898.95     2921.04     77.12 o 
 -15   6   5     1579.02     1671.69     35.58 o 
 -14   6   5     7698.78     7859.89    126.84 o 
 -13   6   5      161.22      159.67     12.11 o 
 -12   6   5     3547.67     3552.45     44.15 o 
 -11   6   5     1703.13     1738.25     31.91 o 
 -10   6   5     9925.31     9755.90    148.59 o 
  -9   6   5     4654.27     4390.74     49.76 o 
  -8   6   5     8341.60     7850.38    145.21 o 
  -7   6   5     4254.38     4058.62     75.90 o 
  -6   6   5     1981.01     1992.02     30.02 o 
  -5   6   5    10794.87    11024.16     81.49 o 
  -4   6   5     2294.51     2123.33     25.15 o 
  -3   6   5     4376.73     4287.57     44.74 o 
  -2   6   5     2987.82     2933.71     32.76 o 
  -1   6   5     8789.39     9255.98     47.90 o 
   0   6   5     3068.56     2902.33     35.06 o 
   1   6   5       44.45       75.92      8.38 o 
   2   6   5     4122.29     3736.57     66.87 o 
   3   6   5     4301.20     4358.52     50.84 o 
   4   6   5     7070.68     6835.58     71.52 o 
   5   6   5     5442.42     5302.38     67.02 o 
   6   6   5      937.57      870.17     26.02 o 
   7   6   5      833.07      827.15     27.46 o 
   8   6   5      249.84      233.23     14.91 o 
   9   6   5     3325.95     3427.98     48.36 o 
  10   6   5     2897.50     2999.96     51.33 o 
  11   6   5      738.51      797.32     19.41 o 
  12   6   5      818.46      803.41     19.09 o 
 -16   7   5     1777.07     1744.90     32.24 o 
 -15   7   5     1169.85     1226.45     27.47 o 
 -14   7   5     2164.68     2002.30     38.80 o 
 -13   7   5     1421.59     1494.36     27.18 o 
 -12   7   5      621.18      617.65     19.53 o 
 -11   7   5     8701.73     8955.45     91.16 o 
 -10   7   5     9556.15     9739.67    110.31 o 
  -9   7   5     8381.52     8293.51     96.42 o 
  -8   7   5    13258.80    13145.19    114.02 o 
  -7   7   5     1853.82     1775.21     27.87 o 
  -6   7   5      422.47      392.26     12.58 o 
  -5   7   5      462.69      489.64     15.85 o 
  -4   7   5     5604.38     5523.60     74.16 o 
  -3   7   5      169.13      179.28     11.41 o 
  -2   7   5    18319.63    18696.47    214.04 o 
  -1   7   5     2878.31     2802.53     35.39 o 
   0   7   5      388.81      353.37     15.52 o 
   1   7   5     3457.65     3364.50     45.12 o 
   2   7   5     6254.57     5855.05     77.16 o 
   3   7   5     3869.60     3613.58     40.74 o 
   4   7   5      253.59      246.78     14.06 o 
   5   7   5     2144.50     1905.42     35.93 o 
   6   7   5      188.98      195.17     14.74 o 
   7   7   5       12.73       20.41      7.83 o 
   8   7   5     3831.04     4085.06     82.88 o 
   9   7   5     3589.93     3875.95     61.22 o 
  10   7   5     3032.57     3229.84     73.05 o 
  11   7   5     2689.65     2860.07     42.32 o 
 -15   8   5      462.88      414.19     16.40 o 
 -14   8   5     1385.66     1345.20     29.51 o 
 -13   8   5        2.04        3.21      5.13 o 
 -12   8   5     4870.11     4809.77     65.03 o 
 -11   8   5      761.38      740.35     20.85 o 
 -10   8   5     2865.04     2854.12     38.03 o 
  -9   8   5     4055.22     4264.07     66.20 o 
  -8   8   5     2844.04     2967.59     60.51 o 
  -7   8   5     5575.73     5505.90     77.24 o 
  -6   8   5      303.64      300.04     15.34 o 
  -5   8   5     9532.95     9258.53    105.58 o 
  -4   8   5     3895.55     3641.36     40.08 o 
  -3   8   5     7317.40     7178.42     62.02 o 
  -2   8   5     9921.46     9717.42     72.62 o 
  -1   8   5       80.37       86.26      7.58 o 
   0   8   5     7446.52     7117.85     99.56 o 
   1   8   5      296.02      270.97     16.75 o 
   2   8   5     4017.19     3772.90     51.32 o 
   3   8   5     6679.08     6464.01     58.08 o 
   4   8   5     5820.53     5691.17     97.52 o 
   5   8   5     4055.95     4161.82     63.16 o 
   6   8   5     1568.36     1581.01     32.04 o 
   7   8   5     1965.47     2080.01     47.47 o 
   8   8   5       10.86        6.27      6.71 o 
   9   8   5      945.20      985.36     25.44 o 
  10   8   5       62.70       72.21      7.63 o 
  11   8   5     1327.83     1264.05     30.72 o 
 -14   9   5      630.30      582.44     20.55 o 
 -13   9   5     2387.27     2168.22     53.05 o 
 -12   9   5     1802.54     1808.60     41.11 o 
 -11   9   5      524.59      517.54     17.12 o 
 -10   9   5     1533.92     1652.50     37.26 o 
  -9   9   5      657.91      667.14     22.01 o 
  -8   9   5     5838.55     6048.22    130.75 o 
  -7   9   5      483.00      475.04     20.26 o 
  -6   9   5    14244.89    14451.12    171.83 o 
  -5   9   5      296.21      261.98     14.93 o 
  -4   9   5     5676.85     5981.26     94.13 o 
  -3   9   5     4531.79     4579.47     51.98 o 
  -2   9   5       59.12       66.60     10.72 o 
  -1   9   5     9154.06     9521.57     97.34 o 
   0   9   5      106.17      106.67     11.22 o 
   1   9   5    10533.46    10703.88     85.54 o 
   2   9   5      772.27      760.57     23.93 o 
   3   9   5     9775.37    10060.56    127.40 o 
   4   9   5     2430.47     2615.26     35.02 o 
   5   9   5     2280.51     2272.60     35.93 o 
   6   9   5     5036.32     5273.09    135.93 o 
   7   9   5        6.33       10.83      6.40 o 
   8   9   5     2971.31     3187.80     46.17 o 
   9   9   5      237.77      254.80     11.06 o 
 -13  10   5      503.95      488.95     19.40 o 
 -12  10   5      951.21      960.47     26.44 o 
 -11  10   5      297.45      299.10     12.87 o 
 -10  10   5      101.61      111.03      9.47 o 
  -9  10   5     2080.33     2274.52     33.69 o 
  -8  10   5      430.45      445.73     16.89 o 
  -7  10   5     6918.53     7149.49    183.92 o 
  -6  10   5      241.19      220.57     14.65 o 
  -5  10   5     3236.72     3544.76     61.36 o 
  -4  10   5     1196.40     1161.21     26.03 o 
  -3  10   5     1204.18     1215.94     26.62 o 
  -2  10   5     3432.13     3676.62     51.18 o 
  -1  10   5      106.66       85.71      9.82 o 
   0  10   5     8161.60     8552.14    105.41 o 
   1  10   5       95.56       90.62     10.19 o 
   2  10   5     3469.45     3619.38     61.19 o 
   3  10   5      279.85      265.21     13.18 o 
   4  10   5     2040.25     2043.11     36.41 o 
   5  10   5     2784.02     3055.02     63.24 o 
   6  10   5      738.19      747.48     17.70 o 
   7  10   5     3200.51     3429.29     47.38 o 
   8  10   5      147.35      149.77      9.60 o 
 -11  11   5      894.31      894.01     24.82 o 
 -10  11   5       80.61       63.77      6.84 o 
  -9  11   5      615.96      607.52     26.22 o 
  -8  11   5     1825.48     1772.96     29.61 o 
  -7  11   5       20.27       22.97      6.59 o 
  -6  11   5      456.29      488.51     16.02 o 
  -5  11   5       67.19       76.39      8.72 o 
  -4  11   5       55.93       52.02      7.24 o 
  -3  11   5      150.82      148.05     10.41 o 
  -2  11   5      387.49      408.70     16.14 o 
  -1  11   5     1261.27     1312.48     28.36 o 
   0  11   5       38.97       30.45      6.57 o 
   1  11   5     1532.42     1520.73     27.39 o 
   2  11   5      855.13      848.76     28.13 o 
   3  11   5       49.94       45.99      6.84 o 
   4  11   5       11.37       15.72      5.89 o 
   5  11   5       41.59       39.39      6.99 o 
   6  11   5       58.44       64.26     10.48 o 
  -9  12   5       13.09       20.94      6.53 o 
  -8  12   5      767.85      801.24     18.00 o 
  -7  12   5       83.56       76.01      7.07 o 
  -6  12   5      537.95      546.59     15.01 o 
  -5  12   5      108.17      105.88      7.35 o 
  -4  12   5      574.15      597.97     15.05 o 
  -3  12   5      239.60      212.58     10.55 o 
  -2  12   5      289.89      264.49     11.43 o 
  -1  12   5      802.87      802.23     27.56 o 
   0  12   5      313.78      336.42     13.04 o 
   1  12   5      341.62      356.39     14.32 o 
   2  12   5      981.68      981.99     22.03 o 
   3  12   5        3.65        7.69      5.15 o 
   4  12   5      127.42      113.59     11.78 o 
  -3  13   5      470.68      433.43     23.91 o 
  -2  13   5       17.41       13.37      9.88 o 
 -19   0   6     1741.52     1872.09     58.95 o 
 -18   0   6     1472.14     1592.45     55.75 o 
 -17   0   6      197.78      175.06     22.71 o 
 -16   0   6      942.42      925.36     44.64 o 
 -15   0   6      342.05      320.94     31.47 o 
 -14   0   6     2898.34     2840.40    105.07 o 
 -13   0   6     1062.84      915.42     31.30 o 
 -12   0   6    10814.31    10609.83    241.75 o 
 -11   0   6     7731.83     7612.45    150.78 o 
 -10   0   6     1623.07     1471.90     26.46 o 
  -9   0   6    37225.70    40205.41    149.48 o 
  -8   0   6     1126.45     1015.34     25.57 o 
  -7   0   6    19911.00    20816.68    175.60 o 
  -6   0   6      926.36      895.50     26.81 o 
  -5   0   6    34754.09    36383.71    695.50 o 
  -4   0   6    13124.83    14928.06     87.84 o 
  -3   0   6    26640.46    28920.98    408.71 o 
  -2   0   6    62339.69    54162.64    830.62 o 
  -1   0   6      135.00      189.74      6.36 o 
   0   0   6   102001.62    87582.52   1328.51 o 
   1   0   6     6110.51     6252.85    235.14 o 
   2   0   6    64380.64    68646.89    660.84 o 
   3   0   6     3999.25     3877.53     80.68 o 
   4   0   6    15855.09    17405.23    418.57 o 
   5   0   6    10552.72    10692.83    312.85 o 
   6   0   6     4405.10     3906.39     38.85 o 
   7   0   6    12590.56    12616.29     64.57 o 
   8   0   6     1267.76     1267.07     37.51 o 
   9   0   6    12731.78    13822.40    120.85 o 
  10   0   6       33.68       38.96     10.56 o 
  11   0   6     3463.69     3527.62     56.52 o 
  12   0   6     1835.90     1761.40     51.35 o 
  13   0   6      582.08      582.45     18.52 o 
 -19   1   6       12.79       18.00      6.18 o 
 -18   1   6     1233.72     1383.46     63.84 o 
 -17   1   6      998.07     1093.95     31.78 o 
 -16   1   6       84.55      106.07     12.47 o 
 -15   1   6     3980.79     3938.13     67.03 o 
 -14   1   6      674.56      750.69     28.78 o 
 -13   1   6    11303.94    10807.02     69.53 o 
 -12   1   6     2038.44     2011.99     31.40 o 
 -11   1   6     4747.84     4172.02     59.25 o 
 -10   1   6     7686.05     7342.24     71.19 o 
  -9   1   6     2981.32     2965.43     22.48 o 
  -8   1   6    12771.59    12697.10    106.62 o 
  -7   1   6      301.65      302.04      6.57 o 
  -6   1   6    40215.57    42969.39    586.14 o 
  -5   1   6      770.50      672.55      7.31 o 
  -4   1   6    13068.25    14164.27    111.02 o 
  -3   1   6    24746.83    27019.05    287.90 o 
  -2   1   6    16585.16    18786.80    171.04 o 
  -1   1   6    11926.42    12266.50    124.57 o 
   0   1   6     5263.76     5664.22     79.09 o 
   1   1   6    15504.80    15954.91    238.16 o 
   2   1   6       21.47       27.15      3.33 o 
   3   1   6    16911.30    16856.06    306.42 o 
   4   1   6     5197.93     5097.25     70.37 o 
   5   1   6     7408.38     7415.61     73.02 o 
   6   1   6     9860.84     9574.08     62.83 o 
   7   1   6      727.10      688.10     11.13 o 
   8   1   6     8635.96     8680.18    114.50 o 
   9   1   6      105.55      128.67     11.01 o 
  10   1   6     2877.85     2931.48     38.63 o 
  11   1   6      948.63      950.92     20.89 o 
  12   1   6     1205.83     1159.65     24.39 o 
  13   1   6     3323.33     3281.53     40.89 o 
 -19   2   6      564.73      550.78     20.72 o 
 -18   2   6      110.51      113.62     10.27 o 
 -17   2   6     4774.71     4887.29     96.55 o 
 -16   2   6     3890.00     4116.60     53.77 o 
 -15   2   6     5909.77     6150.95    113.26 o 
 -14   2   6    10871.95    10648.00    187.96 o 
 -13   2   6      351.48      382.93     14.81 o 
 -12   2   6     3492.36     3187.63     44.63 o 
 -11   2   6      223.53      219.49     11.63 o 
 -10   2   6     8487.88     8198.14     72.83 o 
  -9   2   6     8328.69     9487.23    126.66 o 
  -8   2   6    28492.72    32656.99    365.50 o 
  -7   2   6    11986.94    12985.46    162.20 o 
  -6   2   6     2096.05     2344.41     21.11 o 
  -5   2   6    14665.51    15227.20    176.60 o 
  -4   2   6     7985.30     8820.28     82.19 o 
  -3   2   6     7981.38     8373.52    113.67 o 
  -2   2   6     2338.15     2152.65     29.29 o 
  -1   2   6     7987.27     8572.81     99.38 o 
   0   2   6     2351.24     2510.71     36.83 o 
   1   2   6     1848.63     2175.79     19.08 o 
   2   2   6     8340.75     8216.16     99.47 o 
   3   2   6     1355.77     1240.77     23.23 o 
   4   2   6     5564.63     5176.51     48.99 o 
   5   2   6     2713.80     2449.66     40.12 o 
   6   2   6      556.60      536.76     13.93 o 
   7   2   6      323.86      321.47      8.50 o 
   8   2   6     4318.87     4499.70     69.36 o 
   9   2   6     1821.77     1843.97     35.71 o 
  10   2   6     1279.27     1209.59     24.56 o 
  11   2   6     1174.62     1172.55     22.59 o 
  12   2   6      242.27      255.01     11.15 o 
  13   2   6      208.78      237.68     11.33 o 
 -19   3   6        8.82       17.34      6.28 o 
 -18   3   6     1349.77     1404.28     30.42 o 
 -17   3   6     2789.15     2946.39     49.13 o 
 -16   3   6     5996.03     5996.82    245.37 o 
 -15   3   6     3022.33     3198.32     49.57 o 
 -14   3   6     1932.58     1753.74     40.44 o 
 -13   3   6     2031.15     1932.93     56.02 o 
 -12   3   6       74.97       85.57      8.07 o 
 -11   3   6     8530.55     8621.90    133.20 o 
 -10   3   6     1380.07     1324.31     20.41 o 
  -9   3   6    10429.05     9495.43    108.57 o 
  -8   3   6      737.82      703.65     12.40 o 
  -7   3   6     4197.11     4030.86     49.44 o 
  -6   3   6      671.00      574.19      8.98 o 
  -5   3   6      565.55      667.94     10.31 o 
  -4   3   6     3274.04     3372.56     28.59 o 
  -3   3   6      118.92      125.92      4.33 o 
  -2   3   6    11085.99    11551.16    116.12 o 
  -1   3   6      335.16      316.97      6.45 o 
   0   3   6      290.77      251.57      6.38 o 
   1   3   6     2647.72     2862.80     53.33 o 
   2   3   6     1113.61     1053.93     13.13 o 
   3   3   6     1506.51     1445.03     31.41 o 
   4   3   6      715.72      676.91     12.10 o 
   5   3   6     2639.22     2525.70     25.47 o 
   6   3   6      211.48      209.83      8.21 o 
   7   3   6        5.76       20.72      7.59 o 
   8   3   6     1736.01     1736.65     30.55 o 
   9   3   6      315.50      315.60     14.76 o 
  10   3   6      343.02      359.87     16.87 o 
  11   3   6     1432.71     1369.28     33.36 o 
  12   3   6      405.47      428.49     14.76 o 
  13   3   6      528.89      533.04     14.39 o 
 -18   4   6      581.44      589.66     18.61 o 
 -17   4   6       22.75       32.01      8.60 o 
 -16   4   6      898.42      901.81     29.54 o 
 -15   4   6       24.19       30.59      8.89 o 
 -14   4   6      190.02      206.22     14.77 o 
 -13   4   6      354.01      323.17     17.44 o 
 -12   4   6     4878.68     4653.24     54.11 o 
 -11   4   6      209.26      182.41     10.91 o 
 -10   4   6     1660.56     1383.36     52.68 o 
  -9   4   6     5322.68     5294.22     68.53 o 
  -8   4   6     1805.25     1913.33     39.13 o 
  -7   4   6     5868.87     6078.51     88.97 o 
  -6   4   6       49.44       55.40      8.82 o 
  -5   4   6     3807.11     4003.75     54.46 o 
  -4   4   6       53.55       80.90      4.79 o 
  -3   4   6    15228.99    16321.51    167.50 o 
  -2   4   6     2052.88     1899.59     19.81 o 
  -1   4   6     2327.09     2073.99     32.59 o 
   0   4   6     5664.30     5539.82     42.72 o 
   1   4   6        5.32       11.97      3.91 o 
   2   4   6     4077.02     4018.24     55.35 o 
   3   4   6     1823.71     1782.58     23.08 o 
   4   4   6      434.12      361.07      9.69 o 
   5   4   6      215.27      207.05      8.93 o 
   6   4   6      707.12      625.65     14.61 o 
   7   4   6     1855.26     1803.30     31.72 o 
   8   4   6      359.73      317.56     15.72 o 
   9   4   6     1156.61     1131.00     25.44 o 
  10   4   6      554.67      581.18     17.83 o 
  11   4   6      139.31      156.70     11.45 o 
  12   4   6      599.96      643.80     21.96 o 
  13   4   6        3.94        0.14      4.70 o 
 -18   5   6       19.73       25.27      7.14 o 
 -17   5   6       64.67       57.43      8.90 o 
 -16   5   6      299.96      328.01     15.65 o 
 -15   5   6       37.96       41.01      9.36 o 
 -14   5   6      503.84      512.34     19.71 o 
 -13   5   6     1883.91     1889.95     36.03 o 
 -12   5   6       77.68      102.57     13.05 o 
 -11   5   6      155.64      164.72     11.05 o 
 -10   5   6     1946.83     1943.46     39.08 o 
  -9   5   6      753.64      719.94     19.00 o 
  -8   5   6     3239.52     2992.08     50.28 o 
  -7   5   6     4018.22     3946.05     63.10 o 
  -6   5   6    10075.11    10349.10     88.96 o 
  -5   5   6      139.77      107.04      6.76 o 
  -4   5   6      945.28      835.02     19.67 o 
  -3   5   6     7207.16     7418.66     87.33 o 
  -2   5   6      130.51      163.02      7.20 o 
  -1   5   6    11861.25    11899.26    172.19 o 
   0   5   6      275.59      290.28      9.21 o 
   1   5   6    14224.05    14167.91    161.45 o 
   2   5   6      654.28      625.60     14.93 o 
   3   5   6     4206.41     4223.19     46.98 o 
   4   5   6      211.05      208.20      8.33 o 
   5   5   6     1201.52     1101.66     20.53 o 
   6   5   6     3644.36     3354.89     49.37 o 
   7   5   6      750.93      707.73     20.45 o 
   8   5   6     2931.37     2903.38     47.87 o 
   9   5   6      992.14     1003.80     22.26 o 
  10   5   6      583.15      596.81     17.20 o 
  11   5   6       10.47        7.37      5.11 o 
  12   5   6      103.99      103.45      8.13 o 
 -17   6   6        0.39        3.98      5.63 o 
 -16   6   6      110.20      103.91     10.66 o 
 -15   6   6      495.35      461.29     18.57 o 
 -14   6   6     1747.21     1669.97     34.65 o 
 -13   6   6     2322.48     2177.48     40.77 o 
 -12   6   6      331.68      329.06     19.45 o 
 -11   6   6      511.47      473.75     19.97 o 
 -10   6   6     2445.15     2345.56     35.46 o 
  -9   6   6      424.02      390.62     12.47 o 
  -8   6   6     1833.35     1812.37     41.22 o 
  -7   6   6     1087.45      974.21     23.05 o 
  -6   6   6     2038.91     1947.64     28.01 o 
  -5   6   6     6006.84     6449.81     91.52 o 
  -4   6   6     1579.49     1479.26     21.60 o 
  -3   6   6     2340.93     2345.81     27.01 o 
  -2   6   6      535.30      448.16     11.71 o 
  -1   6   6      557.50      578.77     14.69 o 
   0   6   6      126.76      121.12     13.84 o 
   1   6   6      409.45      452.75     16.83 o 
   2   6   6     3844.94     3771.23     47.05 o 
   3   6   6     1323.93     1304.16     25.00 o 
   4   6   6      839.39      842.47     21.54 o 
   5   6   6     1609.23     1620.58     34.84 o 
   6   6   6       87.76       89.55     12.08 o 
   7   6   6     1571.44     1595.77     31.19 o 
   8   6   6     1413.34     1377.76     28.50 o 
   9   6   6      118.49      141.58     10.88 o 
  10   6   6     1055.13     1073.39     22.95 o 
  11   6   6       57.22       47.06      6.62 o 
  12   6   6       90.26       71.48     10.48 o 
 -17   7   6        3.52        6.88      7.38 o 
 -16   7   6        7.78       14.24      6.02 o 
 -15   7   6       22.46       34.02      7.06 o 
 -14   7   6      326.65      319.30     15.88 o 
 -13   7   6      245.37      228.74     13.47 o 
 -12   7   6      760.89      705.21     22.18 o 
 -11   7   6      221.52      213.84     14.46 o 
 -10   7   6       47.87       38.57      8.70 o 
  -9   7   6     1091.28     1077.85     28.89 o 
  -8   7   6      536.05      521.71     13.43 o 
  -7   7   6      734.20      639.22     13.44 o 
  -6   7   6       62.40       66.26      6.86 o 
  -5   7   6     1475.65     1460.24     25.08 o 
  -4   7   6      183.90      182.06     11.82 o 
  -3   7   6      187.11      184.29     11.79 o 
  -2   7   6      306.96      300.58     14.89 o 
  -1   7   6     1037.91     1008.19     36.45 o 
   0   7   6       75.11       72.74      7.70 o 
   1   7   6     1442.05     1416.47     25.10 o 
   2   7   6      164.31      168.39      9.43 o 
   3   7   6      187.21      178.54     12.39 o 
   4   7   6      121.27      144.01     13.31 o 
   5   7   6     1078.81     1048.79     26.99 o 
   6   7   6     1295.45     1371.43     30.67 o 
   7   7   6      978.64     1021.58     26.19 o 
   8   7   6      500.25      488.72     18.27 o 
   9   7   6      429.52      513.51     18.17 o 
  10   7   6      710.33      741.24     19.05 o 
  11   7   6        1.61        4.89      5.75 o 
 -15   8   6      118.39      125.51      8.72 o 
 -14   8   6     1201.78     1147.60     33.72 o 
 -13   8   6     2364.41     2382.79     63.50 o 
 -12   8   6     1301.03     1209.58     26.06 o 
 -11   8   6     1095.17     1096.32     26.53 o 
 -10   8   6      189.67      204.55     14.02 o 
  -9   8   6      217.76      198.41     13.94 o 
  -8   8   6        6.50        3.58      6.59 o 
  -7   8   6    10916.87    10724.22    106.72 o 
  -6   8   6      972.09      874.47     21.34 o 
  -5   8   6     9562.73     9347.81    157.51 o 
  -4   8   6     2603.18     2469.89     34.98 o 
  -3   8   6      824.44      821.94     18.64 o 
  -2   8   6     4468.00     4220.97     39.52 o 
  -1   8   6      716.49      678.73     24.00 o 
   0   8   6    10781.89    10563.14     90.94 o 
   1   8   6      800.59      739.41     23.34 o 
   2   8   6     6421.09     6114.32     89.59 o 
   3   8   6      132.38      141.35     11.40 o 
   4   8   6      898.35      855.25     21.43 o 
   5   8   6     2080.25     2130.49     38.07 o 
   6   8   6       10.47       24.71      7.68 o 
   7   8   6     5146.00     5242.66    112.46 o 
   8   8   6      114.24      122.21     11.35 o 
   9   8   6      159.60      152.22     10.39 o 
  10   8   6      169.22      177.63     11.83 o 
 -14   9   6      264.64      238.27     14.94 o 
 -13   9   6     2198.57     2102.57     69.22 o 
 -12   9   6      700.87      666.22     16.91 o 
 -11   9   6     1421.72     1365.52     30.87 o 
 -10   9   6      171.61      188.13     13.11 o 
  -9   9   6       34.76       39.70      8.14 o 
  -8   9   6     2324.97     2214.91     35.68 o 
  -7   9   6       19.94       30.37      8.08 o 
  -6   9   6     5672.69     5878.13     91.91 o 
  -5   9   6      218.03      205.04     13.66 o 
  -4   9   6     1690.61     1733.59     32.35 o 
  -3   9   6      899.48      910.91     26.94 o 
  -2   9   6       63.93       85.73     11.28 o 
  -1   9   6     7968.65     8525.63     91.06 o 
   0   9   6      718.44      708.93     25.40 o 
   1   9   6     6365.89     6433.19     99.43 o 
   2   9   6        6.27       15.85      6.93 o 
   3   9   6     4203.88     4156.37     47.83 o 
   4   9   6      547.60      560.73     16.73 o 
   5   9   6      464.15      472.84     16.09 o 
   6   9   6     3232.65     3163.31     60.08 o 
   7   9   6      342.51      350.89     14.74 o 
   8   9   6     2637.83     2750.91    105.71 o 
   9   9   6      166.88      169.41     13.38 o 
 -13  10   6      535.69      540.97     20.55 o 
 -12  10   6     1904.95     1873.63     49.17 o 
 -11  10   6      365.11      360.52     19.77 o 
 -10  10   6     5537.60     5550.05     97.21 o 
  -9  10   6     2664.05     2689.90     70.43 o 
  -8  10   6     1140.38     1096.10     22.56 o 
  -7  10   6     1610.31     1591.97     35.71 o 
  -6  10   6       23.60       23.10      6.89 o 
  -5  10   6     3781.46     4026.69     51.70 o 
  -4  10   6      594.36      537.00     22.01 o 
  -3  10   6     2390.85     2408.04     47.74 o 
  -2  10   6     1442.22     1469.81     34.36 o 
  -1  10   6     3515.47     3601.19     67.48 o 
   0  10   6     2625.97     2768.84     46.46 o 
   1  10   6      351.83      376.01     20.04 o 
   2  10   6     1208.35     1233.11     29.19 o 
   3  10   6      397.27      456.82     14.78 o 
   4  10   6     1031.71     1045.71     29.11 o 
   5  10   6      448.96      466.92     13.38 o 
   6  10   6      148.92      185.46     13.27 o 
   7  10   6      791.89      739.95     24.05 o 
 -11  11   6     4554.20     4224.89    145.92 o 
 -10  11   6     2637.80     2477.97     68.51 o 
  -9  11   6     5550.45     5713.46    111.03 o 
  -8  11   6     1445.60     1433.30     40.41 o 
  -7  11   6      627.67      661.20     17.21 o 
  -6  11   6     1223.84     1262.83     22.12 o 
  -5  11   6       78.26       93.22      9.25 o 
  -4  11   6     1822.57     1982.89     32.02 o 
  -3  11   6      397.60      414.03     15.77 o 
  -2  11   6     4192.75     4499.80     52.73 o 
  -1  11   6     1395.30     1453.06     30.09 o 
   0  11   6      549.26      549.23     19.27 o 
   1  11   6     1017.44     1069.16     29.42 o 
   2  11   6      808.78      908.64     28.93 o 
   3  11   6     1062.37     1045.85     36.41 o 
   4  11   6       84.15       94.02      9.59 o 
   5  11   6      308.18      284.06     17.38 o 
  -8  12   6     2570.12     2542.18     47.83 o 
  -7  12   6     3243.31     3226.25     53.12 o 
  -6  12   6      138.40      138.49      8.11 o 
  -5  12   6     3399.80     3463.72     55.75 o 
  -4  12   6     3035.44     3067.15     32.31 o 
  -3  12   6     2994.08     2954.52     43.29 o 
  -2  12   6     3134.23     3089.31     39.55 o 
  -1  12   6      524.05      491.64     14.86 o 
   0  12   6     2027.65     2047.99     64.02 o 
   1  12   6      116.37      107.09      8.06 o 
   2  12   6     4005.25     4111.64     64.50 o 
   3  12   6     1208.33     1158.39     27.54 o 
 -19   1   7       37.00       37.71      7.17 o 
 -18   1   7      757.33      771.93     25.28 o 
 -17   1   7      392.09      442.66     21.78 o 
 -16   1   7     5011.41     5304.01     80.22 o 
 -15   1   7     4447.65     4651.33    108.16 o 
 -14   1   7      791.54      817.63     27.10 o 
 -13   1   7     1760.27     1670.29     26.16 o 
 -12   1   7       15.00       19.35      5.49 o 
 -11   1   7      687.58      652.57     15.22 o 
 -10   1   7     1403.57     1218.70     18.48 o 
  -9   1   7     5720.60     5536.04    128.84 o 
  -8   1   7      217.29      232.50      6.51 o 
  -7   1   7    21146.09    24356.38    133.72 o 
  -6   1   7      429.61      424.63      7.33 o 
  -5   1   7        8.17       53.85      7.99 o 
  -4   1   7      314.21      337.51     12.02 o 
  -3   1   7      412.51      355.16      6.54 o 
  -2   1   7      133.19      149.27      4.86 o 
  -1   1   7     8498.83     9211.85    123.60 o 
   0   1   7     2188.09     2336.84     42.04 o 
   1   1   7     8081.19     8384.94    122.99 o 
   2   1   7       83.42       81.49      5.26 o 
   3   1   7      477.44      460.13     19.06 o 
   4   1   7     1232.30     1181.49     21.99 o 
   5   1   7      353.00      337.42     10.52 o 
   6   1   7      253.18      252.21      7.55 o 
   7   1   7     2963.49     2763.25     37.73 o 
   8   1   7      743.18      740.00     21.14 o 
   9   1   7      776.10      771.89     20.96 o 
  10   1   7       69.50       67.42      8.16 o 
  11   1   7       22.33       14.73      5.37 o 
  12   1   7      113.31      123.05      7.70 o 
  13   1   7       68.21       71.59      7.47 o 
 -19   2   7      156.21      159.47     11.10 o 
 -18   2   7      757.85      786.78     21.21 o 
 -17   2   7     1906.67     1845.77     38.22 o 
 -16   2   7     1419.60     1521.06     34.12 o 
 -15   2   7     4674.68     4616.55    119.27 o 
 -14   2   7       67.66       71.92     10.99 o 
 -13   2   7      144.68      155.88      9.89 o 
 -12   2   7     1294.59     1259.22     22.02 o 
 -11   2   7      271.77      232.97     10.28 o 
 -10   2   7     4822.20     4401.89     53.38 o 
  -9   2   7      380.10      358.30     10.03 o 
  -8   2   7     9252.71     9316.29     97.73 o 
  -7   2   7      174.24      197.63      8.74 o 
  -6   2   7      963.56     1159.04     17.85 o 
  -5   2   7     3002.72     3323.77     40.31 o 
  -4   2   7       80.89      121.31      4.53 o 
  -3   2   7     7804.48     8369.17     56.91 o 
  -2   2   7     3528.21     3912.35     57.34 o 
  -1   2   7     4589.54     4597.25     59.60 o 
   0   2   7     2068.92     2316.35     27.11 o 
   1   2   7       72.93       67.93      4.70 o 
   2   2   7     3307.33     3502.79    115.46 o 
   3   2   7      426.48      414.22     11.33 o 
   4   2   7       62.34       71.96      5.37 o 
   5   2   7       64.88       69.77      6.11 o 
   6   2   7       47.93       54.94      4.57 o 
   7   2   7      375.46      345.04     15.05 o 
   8   2   7       75.29       76.94      9.46 o 
   9   2   7      377.85      356.04     15.07 o 
  10   2   7     1627.97     1554.78     26.27 o 
  11   2   7      259.59      289.12     12.66 o 
  12   2   7      205.55      198.41     10.24 o 
 -19   3   7      307.55      285.03     15.34 o 
 -18   3   7      207.92      247.09     19.85 o 
 -17   3   7      831.40      856.03     28.66 o 
 -16   3   7       31.31       33.64      8.90 o 
 -15   3   7      824.23      821.94     26.82 o 
 -14   3   7      159.61      125.24     11.35 o 
 -13   3   7     8191.24     7849.77    102.24 o 
 -12   3   7      143.62      122.71      8.96 o 
 -11   3   7     5754.30     5353.46     53.79 o 
 -10   3   7     3306.63     2991.11     66.63 o 
  -9   3   7     1558.96     1505.84     28.61 o 
  -8   3   7     7309.07     7047.78     69.32 o 
  -7   3   7     2373.22     2523.91     35.14 o 
  -6   3   7    11171.17    11965.53     61.18 o 
  -5   3   7     1958.46     1987.41     18.09 o 
  -4   3   7    18294.66    20445.37    225.00 o 
  -3   3   7     2976.50     3110.33     34.75 o 
  -2   3   7      700.08      518.68      8.06 o 
  -1   3   7    18736.63    20151.17    264.66 o 
   0   3   7      660.01      669.62     10.29 o 
   1   3   7     9618.20     9081.04    157.20 o 
   2   3   7     3351.21     3117.64     72.26 o 
   3   3   7     2279.42     2228.43     34.08 o 
   4   3   7      385.82      382.09     10.68 o 
   5   3   7     1895.83     1682.38     23.54 o 
   6   3   7     4810.96     4730.63     55.95 o 
   7   3   7     2034.60     2118.37     39.77 o 
   8   3   7     4631.79     4622.89     58.82 o 
   9   3   7      226.46      205.19     12.25 o 
  10   3   7     1496.71     1578.26     30.42 o 
  11   3   7      565.60      560.07     17.10 o 
  12   3   7      116.82      109.04      7.82 o 
 -19   4   7     1028.63     1107.69     42.36 o 
 -18   4   7      450.80      501.74     18.01 o 
 -17   4   7      179.52      211.20     15.91 o 
 -16   4   7      204.52      221.05     15.67 o 
 -15   4   7     1291.99     1235.32     36.31 o 
 -14   4   7     3356.12     3499.26     52.08 o 
 -13   4   7      660.61      692.91     23.23 o 
 -12   4   7     7050.03     6628.54     74.59 o 
 -11   4   7     1630.04     1526.16     24.38 o 
 -10   4   7      783.28      797.85     35.35 o 
  -9   4   7    11209.17    10789.25    141.96 o 
  -8   4   7     1257.47     1376.40     27.88 o 
  -7   4   7    22717.69    23055.98    176.85 o 
  -6   4   7     1607.88     1432.20     19.05 o 
  -5   4   7    19350.96    20748.40    161.13 o 
  -4   4   7     3633.90     3334.29     50.54 o 
  -3   4   7    13408.01    14900.52    126.83 o 
  -2   4   7    25377.39    26813.67    155.56 o 
  -1   4   7     1422.26     1259.56     41.54 o 
   0   4   7    28871.50    31164.27    231.91 o 
   1   4   7       56.52       70.81      4.70 o 
   2   4   7    16807.37    16674.75    109.35 o 
   3   4   7      496.32      421.39     10.35 o 
   4   4   7     7877.25     7630.93     65.53 o 
   5   4   7     5375.05     4942.19     48.22 o 
   6   4   7     1833.33     1624.12     31.18 o 
   7   4   7    12441.83    12686.98    105.68 o 
   8   4   7      634.65      692.77     20.45 o 
   9   4   7     5606.11     5764.37     53.35 o 
  10   4   7      186.78      174.43     11.00 o 
  11   4   7      962.43      989.16     29.64 o 
  12   4   7      535.30      528.00     16.14 o 
 -18   5   7     1659.37     1577.52     32.03 o 
 -17   5   7      364.16      351.09     16.23 o 
 -16   5   7      524.98      540.46     19.79 o 
 -15   5   7     8218.07     8274.94    126.45 o 
 -14   5   7       51.46       41.30      9.17 o 
 -13   5   7     4536.29     4665.69     78.75 o 
 -12   5   7     1028.26     1066.47     34.83 o 
 -11   5   7     1806.45     1821.08     34.58 o 
 -10   5   7     3089.57     2954.33     40.21 o 
  -9   5   7     1169.43     1110.67     27.26 o 
  -8   5   7     6420.96     6005.74    100.23 o 
  -7   5   7      628.64      697.30     23.73 o 
  -6   5   7    28554.74    29547.13    146.16 o 
  -5   5   7     2165.99     2021.48     22.68 o 
  -4   5   7    14839.08    14731.25    203.73 o 
  -3   5   7     4499.33     4200.23     51.04 o 
  -2   5   7     2876.16     2811.09     36.83 o 
  -1   5   7    17543.30    18940.21    223.31 o 
   0   5   7      628.81      595.62     14.42 o 
   1   5   7    15010.63    14793.00    156.29 o 
   2   5   7     1501.76     1401.63     28.76 o 
   3   5   7    16981.78    17503.06    114.67 o 
   4   5   7     6738.03     6435.02     71.21 o 
   5   5   7     3735.14     3559.86     63.98 o 
   6   5   7    11560.37    11337.04    117.70 o 
   7   5   7      302.19      265.69     14.48 o 
   8   5   7     4146.38     4383.02     47.38 o 
   9   5   7      270.36      266.05     13.72 o 
  10   5   7     1349.81     1405.83     28.29 o 
  11   5   7      142.27      131.69      9.09 o 
 -17   6   7     2662.81     2632.67     98.07 o 
 -16   6   7     2998.04     3268.55     46.60 o 
 -15   6   7     4226.94     4271.99     51.32 o 
 -14   6   7     7964.70     8172.36     92.16 o 
 -13   6   7      171.28      186.94     15.53 o 
 -12   6   7     5410.40     5617.11    128.51 o 
 -11   6   7      378.62      372.94     20.41 o 
 -10   6   7    15841.98    16043.46    107.34 o 
  -9   6   7     3036.08     2805.59     37.84 o 
  -8   6   7     9603.65     9598.84     95.21 o 
  -7   6   7     4907.85     4776.17     72.99 o 
  -6   6   7      698.99      652.88     16.89 o 
  -5   6   7    12092.91    12480.88     65.20 o 
  -4   6   7     3486.95     3522.38     44.32 o 
  -3   6   7    12443.64    12239.56    156.46 o 
  -2   6   7     3423.56     3328.68     54.91 o 
  -1   6   7     5114.35     4993.53     94.25 o 
   0   6   7     1317.54     1246.58     26.47 o 
   1   6   7       38.35       48.34      7.91 o 
   2   6   7     3240.52     2892.51     49.34 o 
   3   6   7      710.90      718.13     19.90 o 
   4   6   7     2485.92     2333.30     45.08 o 
   5   6   7     5123.60     4994.57    121.06 o 
   6   6   7      407.34      388.25     19.22 o 
   7   6   7     1484.67     1433.82     28.77 o 
   8   6   7       24.68       41.19      7.70 o 
   9   6   7      813.57      853.99     24.84 o 
  10   6   7      287.10      293.94     12.32 o 
  11   6   7     1214.48     1199.21     93.21 o 
 -17   7   7     2127.25     2115.48     48.26 o 
 -16   7   7     1772.43     1715.21     27.61 o 
 -15   7   7     4685.68     4810.77    117.03 o 
 -14   7   7     4388.53     4397.95     52.67 o 
 -13   7   7     2700.63     2884.30     45.42 o 
 -12   7   7      644.37      645.85     24.71 o 
 -11   7   7     8015.24     8459.52    106.65 o 
 -10   7   7     3704.23     3718.93     47.93 o 
  -9   7   7     7839.38     8027.75    144.19 o 
  -8   7   7    11190.59    11391.73    109.48 o 
  -7   7   7     2186.37     2127.61     43.21 o 
  -6   7   7     3250.97     2973.02     39.17 o 
  -5   7   7      246.24      245.35      9.47 o 
  -4   7   7     3564.58     3365.75     47.95 o 
  -3   7   7      804.46      766.52     16.73 o 
  -2   7   7    18223.89    18375.79    196.79 o 
  -1   7   7     2942.65     2825.28     63.15 o 
   0   7   7     1472.13     1376.57     22.76 o 
   1   7   7     1422.76     1358.19     28.72 o 
   2   7   7     2591.97     2432.27     69.12 o 
   3   7   7      753.14      728.57     22.85 o 
   4   7   7     1148.24     1049.61     27.14 o 
   5   7   7     2095.23     2031.32     36.40 o 
   6   7   7      298.42      310.95     16.66 o 
   7   7   7      407.35      396.20     17.02 o 
   8   7   7     1549.91     1651.63     38.81 o 
   9   7   7     2081.03     2196.09     49.67 o 
  10   7   7     3283.70     3460.78    124.91 o 
 -16   8   7     2665.47     2306.45    122.11 o 
 -15   8   7      920.28      856.84     26.96 o 
 -14   8   7     1337.67     1367.83     29.58 o 
 -13   8   7        9.41       16.53      6.25 o 
 -12   8   7     4734.89     4974.69     69.51 o 
 -11   8   7     1163.45     1180.54     40.84 o 
 -10   8   7     3994.71     3922.74     82.31 o 
  -9   8   7     1123.94     1075.98     29.90 o 
  -8   8   7     1104.18     1039.02     22.92 o 
  -7   8   7     3576.16     3440.31     65.30 o 
  -6   8   7       93.32       98.97     13.16 o 
  -5   8   7     4372.52     4174.74     48.91 o 
  -4   8   7     3360.35     3413.31     49.22 o 
  -3   8   7    13511.98    14188.84    277.81 o 
  -2   8   7     3016.47     2898.33     71.21 o 
  -1   8   7     1362.90     1256.49     29.45 o 
   0   8   7     5015.78     4928.29     62.74 o 
   1   8   7       28.44       31.57      8.63 o 
   2   8   7     6364.67     6448.48     64.79 o 
   3   8   7      645.14      606.25     19.76 o 
   4   8   7     2295.15     2247.19     36.78 o 
   5   8   7     6026.61     6017.48     59.02 o 
   6   8   7     1525.88     1517.26     42.89 o 
   7   8   7     3835.49     4063.21     65.51 o 
   8   8   7      180.65      173.23     11.08 o 
   9   8   7     1313.49     1462.91     66.80 o 
 -15   9   7     1456.44     1505.15     46.39 o 
 -14   9   7       43.81       49.16      7.17 o 
 -13   9   7     2557.27     2566.69     68.50 o 
 -12   9   7     1133.56     1146.02     32.16 o 
 -11   9   7     1033.19      954.27     26.62 o 
 -10   9   7      722.18      706.86     18.59 o 
  -9   9   7       55.51       57.54      8.31 o 
  -8   9   7     5811.95     5886.32     78.51 o 
  -7   9   7      198.46      191.99     13.12 o 
  -6   9   7    10757.37    11385.46    168.53 o 
  -5   9   7      371.98      386.97     16.65 o 
  -4   9   7    10027.31    10201.04    147.14 o 
  -3   9   7     2806.75     2825.08     46.29 o 
  -2   9   7      114.65       96.00     11.59 o 
  -1   9   7     6180.74     6361.05     66.35 o 
   0   9   7      277.91      282.67     18.52 o 
   1   9   7     9360.82     9757.19    131.35 o 
   2   9   7      104.16       91.66     10.62 o 
   3   9   7     5557.47     5546.67     71.50 o 
   4   9   7      821.40      808.82     29.64 o 
   5   9   7     1366.39     1364.42     25.38 o 
   6   9   7     6427.56     6659.59     88.60 o 
   7   9   7       28.27       27.34      6.97 o 
   8   9   7     1361.71     1555.25     69.36 o 
 -13  10   7      688.62      659.92     23.96 o 
 -12  10   7     2243.84     2128.84     35.77 o 
 -11  10   7       35.64       45.15      7.91 o 
 -10  10   7       56.32       78.21      9.12 o 
  -9  10   7     1228.54     1263.22     24.66 o 
  -8  10   7       15.11       13.03      6.24 o 
  -7  10   7     5234.38     5538.24     76.34 o 
  -6  10   7      950.18      920.71     22.17 o 
  -5  10   7     6359.01     6553.73    142.62 o 
  -4  10   7     2560.40     2548.38     51.63 o 
  -3  10   7      812.09      842.08     24.29 o 
  -2  10   7     3324.92     3478.38     47.91 o 
  -1  10   7      223.73      209.74     16.16 o 
   0  10   7     4110.63     4230.14     79.26 o 
   1  10   7       36.91       42.25      8.70 o 
   2  10   7     3222.73     3376.32     45.75 o 
   3  10   7      299.63      284.41     13.06 o 
   4  10   7      702.90      744.25     19.54 o 
   5  10   7     1306.84     1333.72     41.12 o 
   6  10   7      105.16      114.09     10.38 o 
 -11  11   7     1061.28     1092.07     76.26 o 
 -10  11   7      146.75      140.90     11.34 o 
  -9  11   7      312.89      330.85     13.94 o 
  -8  11   7       89.63       87.00      7.85 o 
  -7  11   7       13.52        8.73      5.12 o 
  -6  11   7      370.18      364.93     12.64 o 
  -5  11   7        6.27        3.49      5.71 o 
  -4  11   7      892.56      901.99     21.69 o 
  -3  11   7      699.59      688.04     25.70 o 
  -2  11   7      391.09      413.97     15.28 o 
  -1  11   7      691.83      741.53     21.21 o 
   0  11   7        6.98        7.09      5.74 o 
   1  11   7      746.71      760.94     20.32 o 
   2  11   7      129.95      130.34      9.93 o 
   3  11   7      222.56      195.30     10.88 o 
   4  11   7       32.27       37.16      9.21 o 
  -8  12   7      484.10      487.12     19.20 o 
  -7  12   7      525.19      479.49     17.27 o 
  -6  12   7       53.20       53.37      6.17 o 
  -5  12   7       24.86       28.54      5.11 o 
  -4  12   7      351.04      348.32     11.56 o 
  -3  12   7      437.14      417.46     13.66 o 
  -2  12   7      751.40      748.34     15.68 o 
  -1  12   7      824.95      778.41     16.89 o 
   0  12   7      259.46      249.90     11.93 o 
   1  12   7       26.39       23.69      5.43 o 
 -20   0   8       20.46       27.74     13.07 o 
 -19   0   8     2922.56     3234.82    172.75 o 
 -18   0   8     1409.00     1475.25     85.72 o 
 -17   0   8      545.42      550.81     35.82 o 
 -16   0   8      539.65      621.76     40.21 o 
 -15   0   8     1359.88     1207.01    107.47 o 
 -14   0   8     1285.60     1137.79     55.70 o 
 -13   0   8      649.51      596.62     19.46 o 
 -12   0   8    12004.56    11736.46    147.08 o 
 -11   0   8     1965.93     1828.43     36.23 o 
 -10   0   8    23691.35    25961.90    164.60 o 
  -9   0   8    23661.97    26518.96    382.33 o 
  -8   0   8    18307.01    20629.14    307.91 o 
  -7   0   8    49280.53    55816.51    244.00 o 
  -6   0   8     2994.83     2817.38     45.57 o 
  -5   0   8    12380.47    12593.10    159.62 o 
  -4   0   8     3564.86     4550.44    144.53 o 
  -3   0   8    18270.63    20025.54    619.03 o 
  -2   0   8    43584.29    49902.67    772.55 o 
  -1   0   8      193.41      187.82      9.99 o 
   0   0   8   111848.98   119860.73   2071.98 o 
   1   0   8     3962.39     4105.24     65.30 o 
   2   0   8    31160.93    32771.67    510.12 o 
   3   0   8     1317.18     1454.07     41.02 o 
   4   0   8     2459.01     2414.50     65.65 o 
   5   0   8     6911.55     6833.44     93.88 o 
   6   0   8     9898.86     9808.39    169.05 o 
   7   0   8    15159.79    15955.25    245.39 o 
   8   0   8     1802.69     1916.62     45.46 o 
   9   0   8     6792.81     7190.97     84.00 o 
  10   0   8      356.68      361.51     19.69 o 
  11   0   8      692.03      689.96     21.77 o 
  12   0   8      814.09      829.49     18.73 o 
 -20   1   8     1633.16     1717.61     36.74 o 
 -19   1   8      155.12      162.04     12.35 o 
 -18   1   8     3249.56     3385.34     93.43 o 
 -17   1   8       88.93      123.49     14.74 o 
 -16   1   8      293.89      319.33     22.66 o 
 -15   1   8     5842.43     6101.56     70.42 o 
 -14   1   8      878.51      893.62     26.31 o 
 -13   1   8     8588.75     8125.73    118.27 o 
 -12   1   8     1546.39     1507.57     26.28 o 
 -11   1   8     4634.71     4433.33     49.82 o 
 -10   1   8     7695.84     7251.38    128.57 o 
  -9   1   8     3313.20     3190.69     41.73 o 
  -8   1   8    11611.07    11579.70     57.44 o 
  -7   1   8      288.51      328.30      8.08 o 
  -6   1   8    19632.66    21173.49    217.32 o 
  -5   1   8      417.38      383.41      7.81 o 
  -4   1   8    11341.44    12651.76     72.88 o 
  -3   1   8    16844.58    19043.67    208.85 o 
  -2   1   8     8547.83     8953.62    160.23 o 
  -1   1   8    13950.22    14758.88     87.41 o 
   0   1   8     3752.79     3764.59     51.25 o 
   1   1   8    11675.45    11570.59    120.85 o 
   2   1   8     1455.70     1511.54     29.24 o 
   3   1   8     8588.60     8497.37     79.12 o 
   4   1   8     5364.63     5339.06     89.08 o 
   5   1   8     7771.29     7683.39     53.23 o 
   6   1   8     5854.71     5770.51     69.58 o 
   7   1   8     1078.04     1055.92     24.70 o 
   8   1   8     5421.67     5773.78     55.16 o 
   9   1   8      101.83       96.33      9.64 o 
  10   1   8     3055.89     3075.69     34.78 o 
  11   1   8      396.06      372.14     13.96 o 
  12   1   8     1054.76     1044.15     17.57 o 
 -19   2   8      687.49      681.46     19.89 o 
 -18   2   8       49.19       56.53      8.53 o 
 -17   2   8     6359.86     6707.15    102.37 o 
 -16   2   8     2886.46     3325.72     53.63 o 
 -15   2   8     6544.88     6689.55    157.55 o 
 -14   2   8     9683.95     9840.16    165.90 o 
 -13   2   8       14.32       18.21      6.20 o 
 -12   2   8     5561.07     5209.97     81.23 o 
 -11   2   8      294.25      296.10     12.58 o 
 -10   2   8     8951.24     8702.34     91.14 o 
  -9   2   8      555.64      518.21     13.31 o 
  -8   2   8    18919.08    20918.33    135.66 o 
  -7   2   8    19186.75    22440.94    208.35 o 
  -6   2   8    10746.40    12693.58    163.48 o 
  -5   2   8    20257.02    22920.74    292.99 o 
  -4   2   8     6325.26     6927.32     93.91 o 
  -3   2   8     4263.65     4072.39     53.95 o 
  -2   2   8     4322.25     4385.02     53.58 o 
  -1   2   8     1396.88     1309.65     25.70 o 
   0   2   8      633.55      649.54     16.56 o 
   1   2   8     1063.89     1045.02     18.99 o 
   2   2   8     7934.23     8085.40     98.10 o 
   3   2   8     2537.96     2611.82     40.65 o 
   4   2   8     5370.28     5098.38     48.92 o 
   5   2   8     2166.82     2162.78     26.62 o 
   6   2   8      245.17      204.21     12.25 o 
   7   2   8      599.95      571.20     19.02 o 
   8   2   8      210.79      225.36     13.78 o 
   9   2   8      161.30      172.14     11.22 o 
  10   2   8      570.39      549.64     15.06 o 
  11   2   8     1442.72     1421.78     29.74 o 
  12   2   8      343.25      313.42     12.47 o 
 -19   3   8       34.35       34.38      6.89 o 
 -18   3   8     1981.76     1992.43     37.86 o 
 -17   3   8     3042.54     3147.34     51.94 o 
 -16   3   8     6388.35     6356.67     67.47 o 
 -15   3   8     1599.93     1666.98     38.07 o 
 -14   3   8     3527.91     3378.23     45.89 o 
 -13   3   8     1695.19     1735.56     31.53 o 
 -12   3   8       71.14       63.61      6.79 o 
 -11   3   8    10080.90     9421.60    107.67 o 
 -10   3   8     2136.39     2134.60     29.87 o 
  -9   3   8    19835.12    20542.22     90.62 o 
  -8   3   8      180.43      184.96      8.11 o 
  -7   3   8     4294.14     4191.42     32.49 o 
  -6   3   8     1203.31     1137.03     15.89 o 
  -5   3   8      191.87      179.80      6.75 o 
  -4   3   8     4788.80     4619.76     43.12 o 
  -3   3   8      230.45      212.59      7.41 o 
  -2   3   8     4877.82     4756.64     59.76 o 
  -1   3   8      292.76      305.40      7.96 o 
   0   3   8     2034.81     1988.29     37.05 o 
   1   3   8     2746.92     2725.25     72.17 o 
   2   3   8       11.37       16.65      3.42 o 
   3   3   8     1268.56     1202.63     18.19 o 
   4   3   8     2973.46     2838.57     40.50 o 
   5   3   8     1205.60     1063.24     21.99 o 
   6   3   8      276.34      279.64     15.15 o 
   7   3   8      191.02      209.05     13.29 o 
   8   3   8      238.24      231.59     12.94 o 
   9   3   8      876.60      874.90     21.50 o 
  10   3   8      760.13      796.76     20.26 o 
  11   3   8      592.20      600.84     17.53 o 
 -19   4   8      834.36      836.84     22.22 o 
 -18   4   8      936.79      951.84     23.85 o 
 -17   4   8      372.30      380.20     19.54 o 
 -16   4   8      363.17      360.74     16.63 o 
 -15   4   8       66.97       68.39     10.08 o 
 -14   4   8      334.06      329.12     18.59 o 
 -13   4   8      127.48      142.56     13.52 o 
 -12   4   8     6963.12     6864.24    100.64 o 
 -11   4   8     1419.84     1284.99     19.65 o 
 -10   4   8     3556.94     3389.31     60.88 o 
  -9   4   8     4254.90     4364.84     43.90 o 
  -8   4   8      180.53      188.38     10.22 o 
  -7   4   8     2145.94     2318.51     37.38 o 
  -6   4   8      308.62      333.03     13.80 o 
  -5   4   8     3304.27     3387.04     31.05 o 
  -4   4   8      158.48      149.04      6.91 o 
  -3   4   8     6302.21     6013.26    167.75 o 
  -2   4   8      797.25      731.23     13.49 o 
  -1   4   8     2194.00     2104.70     46.97 o 
   0   4   8     3051.90     2855.97     34.36 o 
   1   4   8        2.90        9.66      3.54 o 
   2   4   8     1103.73     1050.63     16.12 o 
   3   4   8       25.82       25.44      4.35 o 
   4   4   8     1373.33     1195.93     19.59 o 
   5   4   8       45.01       40.98      7.83 o 
   6   4   8      282.29      266.24     15.51 o 
   7   4   8     1264.98     1189.13     23.99 o 
   8   4   8      147.42      145.78     11.35 o 
   9   4   8     1558.90     1606.94     26.67 o 
  10   4   8      697.72      664.84     20.32 o 
  11   4   8      203.37      201.00      9.78 o 
 -18   5   8      180.93      164.53     13.44 o 
 -17   5   8       76.25       77.79      8.65 o 
 -16   5   8      664.76      643.73     20.02 o 
 -15   5   8      854.89      793.77     22.95 o 
 -14   5   8      774.65      855.87     25.26 o 
 -13   5   8     1657.05     1704.76     54.65 o 
 -12   5   8       31.38       59.22     12.03 o 
 -11   5   8      417.27      363.63     14.85 o 
 -10   5   8     1431.16     1415.56     20.32 o 
  -9   5   8      284.28      256.81     13.22 o 
  -8   5   8     5307.53     5122.50    111.88 o 
  -7   5   8     1947.88     1928.69     31.97 o 
  -6   5   8     1327.15     1069.78     23.74 o 
  -5   5   8      329.64      279.46     11.36 o 
  -4   5   8     3436.66     3442.82     43.32 o 
  -3   5   8     2350.72     2209.74     59.24 o 
  -2   5   8       77.47      105.43      8.21 o 
  -1   5   8    14221.22    14457.77    214.77 o 
   0   5   8      116.05      120.96      8.99 o 
   1   5   8    12304.23    12042.24    162.79 o 
   2   5   8     1294.84     1248.03     26.59 o 
   3   5   8      831.07      807.78     22.25 o 
   4   5   8       24.72       29.50      9.27 o 
   5   5   8      995.09      877.44     23.11 o 
   6   5   8     1399.43     1491.62     29.09 o 
   7   5   8      377.75      381.90     15.50 o 
   8   5   8     4101.69     4078.54     43.14 o 
   9   5   8      454.06      487.21     14.59 o 
  10   5   8      345.03      345.64     10.59 o 
  11   5   8        5.31        7.18     10.58 o 
 -18   6   8      262.89      279.00     19.39 o 
 -17   6   8        4.82        5.51      5.58 o 
 -16   6   8      408.57      427.34     16.16 o 
 -15   6   8      639.10      578.19     20.68 o 
 -14   6   8      295.87      308.86     18.07 o 
 -13   6   8     3588.28     3752.04     70.23 o 
 -12   6   8      246.07      244.34     19.80 o 
 -11   6   8       68.98       57.92      9.49 o 
 -10   6   8     1447.19     1374.69     28.07 o 
  -9   6   8     2605.70     2561.64     31.17 o 
  -8   6   8      115.44      121.64      7.71 o 
  -7   6   8     2025.96     1945.93     28.23 o 
  -6   6   8     1550.39     1438.43     23.58 o 
  -5   6   8     5971.69     5726.22     61.56 o 
  -4   6   8     2417.94     2348.30     31.09 o 
  -3   6   8      920.06      899.98     20.26 o 
  -2   6   8      211.10      189.75     11.42 o 
  -1   6   8     1623.99     1568.03     34.51 o 
   0   6   8     2386.79     2152.54     69.69 o 
   1   6   8     3674.62     3599.54     78.42 o 
   2   6   8     2530.60     2214.05    101.84 o 
   3   6   8        0.19        8.83      8.60 o 
   4   6   8      507.17      525.35     45.83 o 
   5   6   8     2047.27     2040.84     57.51 o 
   6   6   8       17.24       19.18      7.93 o 
   7   6   8     1225.56     1214.83     28.72 o 
   8   6   8      270.61      271.36     13.52 o 
   9   6   8       15.10       18.84      5.33 o 
  10   6   8      741.34      663.47     25.56 o 
 -17   7   8      415.19      340.71     21.90 o 
 -16   7   8      302.24      296.40     13.59 o 
 -15   7   8      112.90       97.50     11.06 o 
 -14   7   8        2.24        3.51      7.20 o 
 -13   7   8       10.08       11.23      8.39 o 
 -12   7   8      173.37      165.64     14.51 o 
 -11   7   8       19.42       19.04      7.59 o 
 -10   7   8       14.27       13.51      6.63 o 
  -9   7   8      110.22      135.94     11.20 o 
  -8   7   8      471.24      425.42     15.83 o 
  -7   7   8      688.79      649.75     17.19 o 
  -6   7   8       45.17       40.49      5.78 o 
  -5   7   8       12.38       19.44      4.91 o 
  -4   7   8     2754.05     2665.44     35.92 o 
  -3   7   8      621.38      602.12     16.36 o 
  -2   7   8       12.72       21.00      5.97 o 
  -1   7   8      995.96      931.23     24.54 o 
   0   7   8      132.26      133.92     12.25 o 
   1   7   8      972.30      944.55     26.77 o 
   2   7   8      680.85      622.98     44.01 o 
   3   7   8     1060.11     1022.15     29.92 o 
   4   7   8       32.10       30.18      9.28 o 
   5   7   8      310.21      300.57     18.07 o 
   6   7   8     1033.22     1074.13     25.41 o 
   7   7   8      649.04      613.15     20.16 o 
   8   7   8      200.15      190.88     11.62 o 
   9   7   8      100.59       99.06     10.44 o 
 -16   8   8       69.63       59.56      7.78 o 
 -15   8   8        5.32       13.72      5.79 o 
 -14   8   8      588.37      603.63     20.52 o 
 -13   8   8     2272.83     2454.67     42.93 o 
 -12   8   8      946.54      864.25     26.56 o 
 -11   8   8      516.75      517.11     16.87 o 
 -10   8   8      200.05      218.65     13.27 o 
  -9   8   8      398.55      399.07     16.47 o 
  -8   8   8        6.03        8.80      6.02 o 
  -7   8   8     6940.82     6883.62     91.05 o 
  -6   8   8      774.52      733.54     21.83 o 
  -5   8   8    19104.24    19154.20    339.50 o 
  -4   8   8     3369.27     3199.81     76.01 o 
  -3   8   8       35.17       51.46      9.76 o 
  -2   8   8     2840.90     2768.68     43.24 o 
  -1   8   8      670.13      611.85     24.02 o 
   0   8   8     3966.72     3708.07     48.92 o 
   1   8   8      598.22      555.24     20.83 o 
   2   8   8     8442.17     8547.66     82.56 o 
   3   8   8        4.80       13.25      7.66 o 
   4   8   8     1443.97     1376.30     31.92 o 
   5   8   8     4031.26     4132.00     86.95 o 
   6   8   8      208.67      211.24     13.39 o 
   7   8   8     1514.57     1705.11     51.67 o 
   8   8   8      334.11      399.34     17.40 o 
 -15   9   8     1384.14     1323.91     44.86 o 
 -14   9   8      457.43      443.19     15.43 o 
 -13   9   8     2015.56     1984.59     41.31 o 
 -12   9   8       48.70       51.66      7.68 o 
 -11   9   8      948.47      923.93     21.57 o 
 -10   9   8     1989.45     1842.26     32.77 o 
  -9   9   8       41.74       42.61      8.21 o 
  -8   9   8     2953.32     2869.23     40.03 o 
  -7   9   8       11.86       20.84      7.32 o 
  -6   9   8     2206.45     2170.78     51.39 o 
  -5   9   8      454.74      449.74     19.27 o 
  -4   9   8     1508.74     1606.69     38.97 o 
  -3   9   8      232.86      255.80     16.44 o 
  -2   9   8      511.23      498.02     20.29 o 
  -1   9   8     2406.24     2452.32     74.29 o 
   0   9   8      208.12      193.62     16.02 o 
   1   9   8     3241.73     3217.49     42.79 o 
   2   9   8       78.46       89.16     10.05 o 
   3   9   8     3932.18     3891.08     45.46 o 
   4   9   8      214.28      202.68     14.96 o 
   5   9   8     1322.06     1316.23     58.76 o 
   6   9   8      615.79      613.02     28.99 o 
   7   9   8      720.89      730.76     39.52 o 
 -13  10   8      487.71      451.20     16.68 o 
 -12  10   8     3256.69     3094.28    122.19 o 
 -11  10   8       50.49       41.21      6.82 o 
 -10  10   8     3663.70     3681.32     51.23 o 
  -9  10   8     2502.84     2368.98     62.91 o 
  -8  10   8     2031.01     1974.46     34.60 o 
  -7  10   8     1520.71     1489.54     26.21 o 
  -6  10   8        8.56       15.28      6.29 o 
  -5  10   8     4106.38     4215.56     66.22 o 
  -4  10   8       19.28       23.48      7.32 o 
  -3  10   8     5664.15     5770.55     85.56 o 
  -2  10   8     1236.54     1220.56     28.26 o 
  -1  10   8     1572.46     1577.64     34.57 o 
   0  10   8     2625.69     2543.41     42.08 o 
   1  10   8       79.31       94.25     10.54 o 
   2  10   8     1353.83     1390.12     38.75 o 
   3  10   8     1307.31     1328.48     36.78 o 
   4  10   8      393.21      379.00     14.35 o 
   5  10   8       68.76       71.89      8.51 o 
 -11  11   8     4221.29     4059.30     76.51 o 
 -10  11   8     2720.32     2756.55     36.61 o 
  -9  11   8     4813.33     4845.52     87.08 o 
  -8  11   8     1725.73     1767.49     35.89 o 
  -7  11   8     2273.83     2274.94     40.82 o 
  -6  11   8     1255.54     1156.84     22.11 o 
  -5  11   8        4.56        9.71      5.78 o 
  -4  11   8     3394.31     3516.95     65.65 o 
  -3  11   8       78.59       79.46      8.28 o 
  -2  11   8     3037.86     3182.48     79.96 o 
  -1  11   8      828.87      889.47     26.13 o 
   0  11   8      729.48      765.85     19.45 o 
   1  11   8      753.34      730.18     19.49 o 
   2  11   8      306.95      333.12     12.35 o 
   3  11   8      834.98      773.43     25.85 o 
  -8  12   8     1237.80     1106.91     42.31 o 
  -7  12   8     4145.75     3992.41     96.80 o 
  -6  12   8      381.94      372.19     13.05 o 
  -5  12   8     3607.80     3524.93     41.37 o 
  -4  12   8     1748.63     1684.57     23.27 o 
  -3  12   8     1483.20     1455.54     26.94 o 
  -2  12   8     1897.13     1783.47     59.33 o 
  -1  12   8     1013.61      909.10     24.58 o 
   0  12   8      689.44      701.12     18.79 o 
 -20   1   9       22.64       28.11      7.30 o 
 -19   1   9      278.15      255.98     13.76 o 
 -18   1   9      607.40      614.10     22.89 o 
 -17   1   9      334.49      332.21     21.10 o 
 -16   1   9     6208.23     6470.27     82.48 o 
 -15   1   9     4699.79     4700.56    119.09 o 
 -14   1   9      966.11      970.73     28.02 o 
 -13   1   9     2194.66     2209.39     41.69 o 
 -12   1   9       70.44       52.69      6.82 o 
 -11   1   9      177.81      145.67     10.20 o 
 -10   1   9        5.13        6.68      3.91 o 
  -9   1   9     8915.82     8859.59    127.24 o 
  -8   1   9     2922.87     3098.59     28.64 o 
  -7   1   9    17343.34    19550.11    113.23 o 
  -6   1   9      307.87      351.30     10.69 o 
  -5   1   9       84.88       73.20      5.13 o 
  -4   1   9       55.58       60.24      4.58 o 
  -3   1   9      552.09      534.65     10.06 o 
  -2   1   9     1267.50     1277.77     26.15 o 
  -1   1   9     9002.98     9389.20    119.15 o 
   0   1   9      268.99      228.74      8.85 o 
   1   1   9     5979.35     5946.65     71.82 o 
   2   1   9      261.32      249.55     10.66 o 
   3   1   9     1122.28     1073.34     23.20 o 
   4   1   9       70.26       63.21      5.25 o 
   5   1   9       15.92       11.67      6.67 o 
   6   1   9       37.87       26.78      7.69 o 
   7   1   9      515.45      550.90     18.58 o 
   8   1   9      702.78      751.17     20.14 o 
   9   1   9      892.40      882.69     19.98 o 
  10   1   9       19.37       23.54      5.39 o 
  11   1   9       35.50       41.76      5.24 o 
 -20   2   9      415.37      404.90     27.01 o 
 -19   2   9      979.56      960.21     23.45 o 
 -18   2   9      713.26      727.39     21.28 o 
 -17   2   9      890.76      911.63     25.62 o 
 -16   2   9     1264.41     1294.54     32.11 o 
 -15   2   9     4705.04     4486.89     56.11 o 
 -14   2   9       85.06       82.39     10.37 o 
 -13   2   9     2021.05     1881.42     25.34 o 
 -12   2   9     2302.54     2271.71     26.61 o 
 -11   2   9      615.43      569.26     16.36 o 
 -10   2   9     7479.72     7325.13     48.74 o 
  -9   2   9     1883.58     1976.68     30.19 o 
  -8   2   9     3629.88     3693.78     29.43 o 
  -7   2   9      139.66      154.38      9.38 o 
  -6   2   9     2583.02     2725.14     42.70 o 
  -5   2   9     2599.29     2843.02     42.64 o 
  -4   2   9      259.66      339.34      8.82 o 
  -3   2   9     2957.44     2935.87     45.76 o 
  -2   2   9      895.55     1013.48     26.31 o 
  -1   2   9     3613.16     3469.76     39.93 o 
   0   2   9      160.59      146.07      8.03 o 
   1   2   9        5.95       11.02      4.24 o 
   2   2   9      311.34      311.25     11.78 o 
   3   2   9       85.61       81.61      6.00 o 
   4   2   9     1298.32     1250.28     16.50 o 
   5   2   9       32.26       38.60      7.74 o 
   6   2   9       69.09       66.04      8.60 o 
   7   2   9       32.71       39.55      7.35 o 
   8   2   9      414.57      414.14     14.98 o 
   9   2   9       62.21       61.35      7.13 o 
  10   2   9      491.27      477.39     13.87 o 
  11   2   9      383.46      350.47     14.05 o 
 -19   3   9       94.48       99.96      9.26 o 
 -18   3   9      929.85      991.44     27.16 o 
 -17   3   9     2601.06     2511.20     85.40 o 
 -16   3   9      200.10      166.44     13.14 o 
 -15   3   9      264.63      249.08     14.79 o 
 -14   3   9       11.24       11.04      7.27 o 
 -13   3   9     4828.26     4586.72     73.73 o 
 -12   3   9      310.51      272.19     11.40 o 
 -11   3   9     8274.91     7806.87     69.38 o 
 -10   3   9     2619.96     2385.66     46.93 o 
  -9   3   9     1389.48     1404.11     21.88 o 
  -8   3   9     6407.99     6109.77     45.67 o 
  -7   3   9       15.95       30.27      4.42 o 
  -6   3   9     3775.70     3536.48     48.15 o 
  -5   3   9     1759.31     1715.17     22.35 o 
  -4   3   9     8920.51     9515.80     93.73 o 
  -3   3   9     1582.84     1571.12     49.33 o 
  -2   3   9     4149.88     4039.72     66.76 o 
  -1   3   9     5538.20     5536.63     70.41 o 
   0   3   9      590.26      562.90     13.58 o 
   1   3   9    15131.43    15185.49    246.53 o 
   2   3   9     1083.88     1076.30     20.61 o 
   3   3   9     3856.36     3703.52     34.98 o 
   4   3   9      865.56      800.14     22.18 o 
   5   3   9      766.42      709.55     21.55 o 
   6   3   9     1238.68     1234.74     29.73 o 
   7   3   9      885.90      931.28     22.02 o 
   8   3   9     3936.37     3947.26     41.76 o 
   9   3   9        4.87       10.14      5.49 o 
  10   3   9     1740.62     1673.49     40.28 o 
  11   3   9      216.69      228.65     11.57 o 
 -19   4   9     1840.53     1748.60     33.90 o 
 -18   4   9       53.59       67.78      9.03 o 
 -17   4   9       90.06      106.29     10.69 o 
 -16   4   9      105.69      108.16     10.79 o 
 -15   4   9      889.18      856.47     24.60 o 
 -14   4   9     2716.67     2779.03     54.85 o 
 -13   4   9      489.25      517.42     21.97 o 
 -12   4   9     8005.48     7667.88    219.44 o 
 -11   4   9     1684.53     1513.79     21.00 o 
 -10   4   9      707.67      652.24     16.32 o 
  -9   4   9    10441.78    10633.17     69.90 o 
  -8   4   9      327.91      312.00     15.28 o 
  -7   4   9    17083.88    17715.10    207.09 o 
  -6   4   9       46.25       47.40      7.98 o 
  -5   4   9    12090.75    12066.18     77.47 o 
  -4   4   9     1707.03     1652.85     24.58 o 
  -3   4   9     4296.89     4287.73     35.86 o 
  -2   4   9    16648.81    17545.70    244.49 o 
  -1   4   9     3515.90     3659.16     44.83 o 
   0   4   9    29967.93    33353.97    312.52 o 
   1   4   9        8.85        2.58      7.13 o 
   2   4   9    13108.17    12881.94    190.17 o 
   3   4   9      273.43      259.27      9.18 o 
   4   4   9     3766.43     3571.43     43.24 o 
   5   4   9     2284.59     2195.20     35.03 o 
   6   4   9     2639.72     2618.84     54.23 o 
   7   4   9     6302.79     6314.37     93.86 o 
   8   4   9      554.96      593.63     17.19 o 
   9   4   9     5558.10     5573.28     63.72 o 
  10   4   9       13.48       10.21      5.23 o 
 -18   5   9     1822.53     1814.44     28.73 o 
 -17   5   9       43.14       45.22      6.61 o 
 -16   5   9     2720.02     2650.33     55.39 o 
 -15   5   9     4562.27     4620.89     61.70 o 
 -14   5   9      228.66      242.30     17.83 o 
 -13   5   9     8820.07     8985.51    208.69 o 
 -12   5   9     1747.44     1712.98     36.85 o 
 -11   5   9     3298.15     3302.13     55.17 o 
 -10   5   9     1296.92     1231.75     19.51 o 
  -9   5   9     1472.76     1435.93     20.25 o 
  -8   5   9     8094.28     8022.36    101.50 o 
  -7   5   9      772.06      801.16     18.36 o 
  -6   5   9    24662.37    25322.13    164.20 o 
  -5   5   9     4933.07     5050.07     45.88 o 
  -4   5   9    10547.28    10196.19    100.98 o 
  -3   5   9     8142.07     8080.49     59.60 o 
  -2   5   9      446.17      481.03     15.28 o 
  -1   5   9     8970.73     8951.50     90.23 o 
   0   5   9      206.54      171.57     11.41 o 
   1   5   9    14456.44    14332.62    278.84 o 
   2   5   9      664.58      577.94     22.48 o 
   3   5   9     7663.76     7373.08    107.31 o 
   4   5   9     1311.76     1284.11     36.38 o 
   5   5   9     4042.38     3986.26     74.32 o 
   6   5   9     4663.43     4808.91     55.62 o 
   7   5   9      111.35      115.10      9.94 o 
   8   5   9     2493.48     2429.32     46.21 o 
   9   5   9       91.31       88.07      7.51 o 
  10   5   9     1593.51     1542.57     52.75 o 
 -18   6   9       83.68       90.28     10.89 o 
 -17   6   9     2888.44     2774.30     36.05 o 
 -16   6   9     3132.37     3236.31     63.28 o 
 -15   6   9     2223.51     2310.92     48.06 o 
 -14   6   9     7384.98     7521.36     83.05 o 
 -13   6   9       45.24       52.07     13.34 o 
 -12   6   9     6885.75     7112.64     76.53 o 
 -11   6   9      539.54      519.87     19.88 o 
 -10   6   9     8312.84     8706.70    133.58 o 
  -9   6   9      443.95      403.32     16.25 o 
  -8   6   9    18736.32    19022.25    151.94 o 
  -7   6   9    10477.39    10227.35     90.38 o 
  -6   6   9     2842.21     2749.45     41.40 o 
  -5   6   9     5283.66     5170.38     53.97 o 
  -4   6   9      934.72      882.99     16.82 o 
  -3   6   9     4750.67     4740.46     53.36 o 
  -2   6   9     3096.93     2964.57     50.23 o 
  -1   6   9     5574.43     5324.77     71.43 o 
   0   6   9     2125.36     2039.34     56.19 o 
   1   6   9     3429.76     3023.18     89.67 o 
   2   6   9     3829.76     3630.56    146.91 o 
   3   6   9     2624.85     2488.32     73.89 o 
   4   6   9     2596.36     2471.89     60.95 o 
   5   6   9     1790.25     1813.61     73.62 o 
   6   6   9      338.28      365.10     19.25 o 
   7   6   9     1075.13     1076.72     36.88 o 
   8   6   9      305.08      310.38     15.09 o 
   9   6   9      540.87      506.00     34.80 o 
 -17   7   9     1742.80     1767.77     35.36 o 
 -16   7   9     1160.49     1116.55     24.18 o 
 -15   7   9     1622.41     1723.76     34.29 o 
 -14   7   9     3984.73     3963.40    117.41 o 
 -13   7   9     4598.23     4869.32     75.86 o 
 -12   7   9      967.83      968.85     24.86 o 
 -11   7   9     9644.18     9902.77    159.99 o 
 -10   7   9     5586.38     5612.94     74.25 o 
  -9   7   9     6617.29     6661.16     59.14 o 
  -8   7   9     6129.36     6061.16     52.67 o 
  -7   7   9     2814.98     2709.55     60.24 o 
  -6   7   9      871.27      801.20     20.33 o 
  -5   7   9     1499.98     1495.28     40.23 o 
  -4   7   9     4375.36     4329.79     89.94 o 
  -3   7   9      133.84      112.31     12.72 o 
  -2   7   9    16486.11    16487.20    267.96 o 
  -1   7   9     3828.27     3581.91    118.93 o 
   0   7   9     1182.40     1065.28     41.19 o 
   1   7   9     2672.20     2620.97     68.86 o 
   2   7   9      806.62      765.33     32.67 o 
   3   7   9     1443.07     1308.61     75.25 o 
   4   7   9       52.76       51.72     10.07 o 
   5   7   9     1729.88     1707.32     62.09 o 
   6   7   9       84.98       97.11     11.46 o 
   7   7   9      198.41      220.29     13.97 o 
   8   7   9      896.73      891.20     41.98 o 
 -16   8   9      660.09      590.43     31.86 o 
 -15   8   9      864.53      837.00     43.14 o 
 -14   8   9     3144.73     3182.45     63.89 o 
 -13   8   9       24.68       22.72      7.94 o 
 -12   8   9     4062.57     4087.48     65.74 o 
 -11   8   9      684.14      668.35     21.05 o 
 -10   8   9     8734.84     8953.01     95.67 o 
  -9   8   9     3210.73     3178.40     58.90 o 
  -8   8   9     1186.55     1132.28     31.74 o 
  -7   8   9     3760.07     3719.62     41.58 o 
  -6   8   9        3.95        9.45      7.30 o 
  -5   8   9     4930.40     5025.72     82.08 o 
  -4   8   9      991.01     1004.06     30.10 o 
  -3   8   9     2105.15     2021.75     49.41 o 
  -2   8   9     9149.18     9237.52    201.69 o 
  -1   8   9     4062.91     3927.82    103.47 o 
   0   8   9     4477.11     4434.11     88.23 o 
   1   8   9      258.18      253.72     15.68 o 
   2   8   9     1526.50     1527.69     39.53 o 
   3   8   9       83.92       75.07     11.19 o 
   4   8   9     2356.69     2301.17     85.62 o 
   5   8   9     1735.82     1776.73     67.17 o 
   6   8   9      984.91      998.40     38.32 o 
   7   8   9     1571.41     1486.80     49.37 o 
 -15   9   9     1515.26     1549.26     50.74 o 
 -14   9   9      676.43      680.19     19.00 o 
 -13   9   9     2615.46     2582.48     71.71 o 
 -12   9   9      732.79      760.25     22.16 o 
 -11   9   9      311.64      316.06     12.44 o 
 -10   9   9      273.69      282.66     12.95 o 
  -9   9   9      583.28      543.46     18.63 o 
  -8   9   9     5079.26     5037.31     73.21 o 
  -7   9   9       17.18       21.10      7.29 o 
  -6   9   9     8902.92     9086.75    132.76 o 
  -5   9   9      179.16      159.85     14.56 o 
  -4   9   9     4395.76     4529.22     66.58 o 
  -3   9   9     2312.21     2270.97     54.00 o 
  -2   9   9      197.56      200.34     14.58 o 
  -1   9   9     4941.61     5007.06    152.89 o 
   0   9   9       98.57       90.91     11.58 o 
   1   9   9     6408.16     6528.54     95.11 o 
   2   9   9      321.79      308.59     14.35 o 
   3   9   9     6974.25     7111.59     87.06 o 
   4   9   9      189.09      210.28     13.32 o 
   5   9   9     1094.98     1115.17     44.53 o 
   6   9   9     3701.19     4021.87    137.44 o 
 -13  10   9      694.76      661.26     19.52 o 
 -12  10   9     1284.05     1198.59     54.82 o 
 -11  10   9      130.84      134.30      9.78 o 
 -10  10   9      112.36      122.11      9.19 o 
  -9  10   9     1116.11     1127.42     24.63 o 
  -8  10   9       17.10       24.35      6.23 o 
  -7  10   9     2648.46     2683.54     79.37 o 
  -6  10   9      149.46      157.34     13.09 o 
  -5  10   9     3536.60     3453.99     64.25 o 
  -4  10   9     1035.83      987.89     24.14 o 
  -3  10   9      638.44      615.12     19.62 o 
  -2  10   9     3995.97     3919.05     77.85 o 
  -1  10   9      351.90      335.33     16.82 o 
   0  10   9     3615.42     3703.14     80.77 o 
   1  10   9      256.32      228.06     13.43 o 
   2  10   9     3382.78     3475.49     71.69 o 
   3  10   9       90.52       95.53      9.03 o 
   4  10   9     1424.42     1350.47     30.60 o 
 -10  11   9      275.61      233.76     10.73 o 
  -9  11   9      600.47      578.31     14.45 o 
  -8  11   9      184.24      167.24      9.94 o 
  -7  11   9      287.64      273.98     12.44 o 
  -6  11   9      100.17       99.21      9.30 o 
  -5  11   9        0.69        2.50      5.62 o 
  -4  11   9      295.07      310.45     12.61 o 
  -3  11   9       17.48       14.34      5.48 o 
  -2  11   9      422.56      412.49     14.60 o 
  -1  11   9      287.60      287.79     13.57 o 
   0  11   9       15.40       19.00      5.07 o 
   1  11   9      667.71      653.69     19.13 o 
   2  11   9      120.99      115.52     16.77 o 
  -7  12   9      259.31      226.75     19.39 o 
  -6  12   9      204.86      221.40     15.86 o 
  -5  12   9      424.93      374.50     12.24 o 
  -4  12   9      177.98      162.65      9.25 o 
  -3  12   9      643.17      600.67     18.20 o 
  -2  12   9       95.14       97.72      7.52 o 
 -20   0  10        6.86       10.31      7.60 o 
 -19   0  10     2282.96     2546.81     82.87 o 
 -18   0  10      700.91      731.11     35.25 o 
 -17   0  10      177.41      178.71     24.56 o 
 -16   0  10      965.55      884.38     59.78 o 
 -15   0  10       65.31       59.54     19.65 o 
 -14   0  10     4207.44     4109.47    163.91 o 
 -13   0  10      476.14      416.64     19.75 o 
 -12   0  10     8265.28     7927.38     90.25 o 
 -11   0  10      526.70      503.83     28.09 o 
 -10   0  10     4839.15     5144.67    174.00 o 
  -9   0  10    23220.69    24669.65    306.46 o 
  -8   0  10      335.65      340.89     33.06 o 
  -7   0  10    32889.95    40425.99    465.36 o 
  -6   0  10     7519.37     8564.13    258.31 o 
  -5   0  10    24713.74    29088.28    169.46 o 
  -4   0  10     1441.71     1603.65     33.81 o 
  -3   0  10    12779.90    13240.79    109.85 o 
  -2   0  10    10007.02    10241.76    101.34 o 
  -1   0  10      161.56      200.33     12.13 o 
   0   0  10    54832.36    62329.14    488.65 o 
   1   0  10     2939.10     2799.97     63.64 o 
   2   0  10    12070.10    12250.38     85.76 o 
   3   0  10     1287.11     1201.19     31.77 o 
   4   0  10     7422.69     7707.22    158.74 o 
   5   0  10     1554.15     1583.09     47.52 o 
   6   0  10     2805.42     2817.96     53.89 o 
   7   0  10     8825.88     9521.68    126.30 o 
   8   0  10     2275.80     2317.70     45.50 o 
   9   0  10     6141.87     6135.84     64.30 o 
  10   0  10        5.46        4.43      5.57 o 
 -20   1  10     1777.29     1907.96     95.90 o 
 -19   1  10      484.96      472.68     18.00 o 
 -18   1  10     2421.33     2549.31     43.58 o 
 -17   1  10      366.73      428.28     21.61 o 
 -16   1  10      884.59      900.28     35.96 o 
 -15   1  10     3036.20     3134.71     60.48 o 
 -14   1  10      115.94      140.48     12.64 o 
 -13   1  10     9034.97     8748.62    117.19 o 
 -12   1  10     1279.03     1321.55     21.80 o 
 -11   1  10     5624.76     5650.46     56.72 o 
 -10   1  10      452.11      379.11     12.25 o 
  -9   1  10     1024.97     1035.73     18.53 o 
  -8   1  10    18355.50    19790.07    115.29 o 
  -7   1  10      469.31      519.44     18.42 o 
  -6   1  10    14936.87    15939.75     96.77 o 
  -5   1  10      701.86      733.73     14.64 o 
  -4   1  10    18264.43    20312.12    169.33 o 
  -3   1  10     1950.27     1884.89     22.59 o 
  -2   1  10     8576.85     8640.46    234.96 o 
  -1   1  10    10291.28    10268.63    152.81 o 
   0   1  10     3482.69     3364.97     42.48 o 
   1   1  10    13236.54    12633.01    143.66 o 
   2   1  10      188.03      180.52      9.61 o 
   3   1  10     5896.51     5563.90     49.71 o 
   4   1  10     1187.27     1131.35     39.20 o 
   5   1  10     3330.64     3324.91     57.94 o 
   6   1  10     6465.08     6601.20     62.60 o 
   7   1  10      881.50      884.19     22.52 o 
   8   1  10     4155.30     4287.65     60.88 o 
   9   1  10      492.45      529.14     13.97 o 
  10   1  10     1001.77      967.97     22.15 o 
 -20   2  10        5.62        1.90      7.13 o 
 -19   2  10      855.07      840.79     35.72 o 
 -18   2  10      117.71      101.74     11.73 o 
 -17   2  10     4600.15     4726.91     53.87 o 
 -16   2  10     4126.54     4197.46     50.59 o 
 -15   2  10     7963.13     8326.07    110.02 o 
 -14   2  10    12807.05    13268.96    142.73 o 
 -13   2  10     2668.52     2789.19     38.68 o 
 -12   2  10     4019.22     3979.60     36.14 o 
 -11   2  10     1559.20     1547.72     48.06 o 
 -10   2  10     6080.66     6017.19     52.73 o 
  -9   2  10     1163.97     1340.54     42.08 o 
  -8   2  10    15263.21    16359.27    149.72 o 
  -7   2  10    10338.06    10777.93    135.45 o 
  -6   2  10     5125.30     5454.40     47.11 o 
  -5   2  10    11737.10    12268.08    128.19 o 
  -4   2  10      702.45      630.10     12.63 o 
  -3   2  10    14154.73    15651.72    194.16 o 
  -2   2  10      994.64     1008.21     17.32 o 
  -1   2  10     2130.51     1887.70     37.27 o 
   0   2  10      277.88      310.85     12.80 o 
   1   2  10     1128.41      937.44     19.59 o 
   2   2  10     3147.65     2953.67     42.34 o 
   3   2  10     2595.94     2602.81     26.48 o 
   4   2  10     7377.79     7564.35     94.63 o 
   5   2  10     1262.00     1206.46     43.69 o 
   6   2  10       54.01       54.05      8.39 o 
   7   2  10      190.15      186.39     12.57 o 
   8   2  10      797.12      760.75     19.08 o 
   9   2  10      112.81      112.55      8.28 o 
  10   2  10       34.24       28.70      6.54 o 
 -19   3  10       62.87       75.73      8.75 o 
 -18   3  10     2162.01     2228.06     44.18 o 
 -17   3  10     2303.29     2357.02     35.54 o 
 -16   3  10     7299.88     7169.51     84.22 o 
 -15   3  10     5815.53     5696.37     73.55 o 
 -14   3  10     5155.72     4925.62     55.33 o 
 -13   3  10     1367.73     1397.93     29.02 o 
 -12   3  10       31.91       31.24      6.57 o 
 -11   3  10     5098.63     5102.19     55.43 o 
 -10   3  10     1910.02     1814.78     42.27 o 
  -9   3  10    14254.34    14836.81    221.07 o 
  -8   3  10      509.34      474.56     13.75 o 
  -7   3  10     7033.66     7011.92    113.02 o 
  -6   3  10     2088.32     2067.48     27.23 o 
  -5   3  10       13.59       22.64      4.60 o 
  -4   3  10     3805.84     4025.12     73.03 o 
  -3   3  10      237.75      229.38     10.73 o 
  -2   3  10     7311.34     7330.37    146.00 o 
  -1   3  10      222.52      223.19     17.43 o 
   0   3  10      369.99      325.82     17.86 o 
   1   3  10      257.95      255.16     13.18 o 
   2   3  10       60.78       59.66      5.81 o 
   3   3  10     4261.96     4114.59     50.87 o 
   4   3  10       40.54       42.08      8.84 o 
   5   3  10      547.31      557.08     19.27 o 
   6   3  10      653.18      619.47     21.23 o 
   7   3  10      391.69      385.17     14.82 o 
   8   3  10      228.32      226.52     12.98 o 
   9   3  10      129.57      125.10      8.95 o 
  10   3  10      445.52      419.24     16.87 o 
 -19   4  10      851.80      804.85     21.96 o 
 -18   4  10      423.28      431.62     17.04 o 
 -17   4  10      172.20      188.76     11.77 o 
 -16   4  10     1121.29     1136.98     25.73 o 
 -15   4  10       84.26       89.39     12.26 o 
 -14   4  10      846.74      855.75     25.81 o 
 -13   4  10     1713.41     1705.14     47.65 o 
 -12   4  10      428.02      361.31     16.31 o 
 -11   4  10       10.76       15.19      4.83 o 
 -10   4  10     8470.92     8473.71     70.24 o 
  -9   4  10     6238.70     6190.14     83.61 o 
  -8   4  10      274.42      270.00     11.67 o 
  -7   4  10     3474.75     3417.35     35.24 o 
  -6   4  10       37.36       46.28      6.21 o 
  -5   4  10     2874.05     2979.20     49.11 o 
  -4   4  10       17.34       31.85      6.54 o 
  -3   4  10     6760.72     6934.77    114.06 o 
  -2   4  10     1037.96     1013.72     28.45 o 
  -1   4  10     5849.17     6031.08     82.27 o 
   0   4  10     2269.17     2265.20     34.96 o 
   1   4  10     1198.22     1132.91     23.56 o 
   2   4  10      816.35      793.96     26.74 o 
   3   4  10      543.77      512.38     19.58 o 
   4   4  10      577.29      513.77     20.62 o 
   5   4  10       77.67       77.15      9.81 o 
   6   4  10      685.51      725.39     19.94 o 
   7   4  10      458.85      469.49     15.26 o 
   8   4  10       18.97       22.03      5.98 o 
   9   4  10      779.86      757.10     19.46 o 
 -18   5  10      230.77      214.20     14.02 o 
 -17   5  10       52.70       42.37      7.37 o 
 -16   5  10      890.75      850.77     28.35 o 
 -15   5  10       10.95       15.83      7.98 o 
 -14   5  10       13.00       30.49      8.47 o 
 -13   5  10      172.53      163.93     15.24 o 
 -12   5  10       58.01       84.97     10.57 o 
 -11   5  10     1207.88     1181.68     28.08 o 
 -10   5  10     1536.38     1479.81     26.48 o 
  -9   5  10     2035.49     2034.22     23.19 o 
  -8   5  10     4872.47     4705.15     60.29 o 
  -7   5  10     1637.14     1475.73     20.38 o 
  -6   5  10     1409.50     1341.51     25.25 o 
  -5   5  10        1.35       10.39      5.77 o 
  -4   5  10     1361.92     1225.85     27.06 o 
  -3   5  10     1417.92     1378.55     28.09 o 
  -2   5  10      453.63      407.62     15.40 o 
  -1   5  10     5033.09     4859.44     61.25 o 
   0   5  10      496.46      442.31     24.11 o 
   1   5  10     6974.98     6999.26    145.17 o 
   2   5  10      460.39      464.25     22.96 o 
   3   5  10     2250.31     2166.79     59.57 o 
   4   5  10      576.34      588.56     20.91 o 
   5   5  10      263.18      276.73     15.92 o 
   6   5  10      770.61      735.51     20.56 o 
   7   5  10      687.36      691.53     20.72 o 
   8   5  10     1642.32     1644.33     41.08 o 
   9   5  10      114.65      107.63     18.67 o 
 -18   6  10      569.92      537.13     26.53 o 
 -17   6  10        9.45       11.52      5.73 o 
 -16   6  10        5.28        4.64      6.38 o 
 -15   6  10      340.20      351.57     18.67 o 
 -14   6  10      151.31      147.66     15.32 o 
 -13   6  10     1650.52     1606.15     38.42 o 
 -12   6  10       78.76       70.67      9.75 o 
 -11   6  10      784.57      793.98     23.60 o 
 -10   6  10     3050.98     3112.27     44.28 o 
  -9   6  10      947.06      936.80     23.30 o 
  -8   6  10     1379.90     1342.58     30.30 o 
  -7   6  10      294.24      290.44     10.48 o 
  -6   6  10       40.71       41.27      5.89 o 
  -5   6  10     3083.20     2870.83     35.34 o 
  -4   6  10     3424.12     3324.45     52.09 o 
  -3   6  10        3.61        9.17      4.93 o 
  -2   6  10        2.38       30.15     14.31 o 
  -1   6  10     2885.48     2756.53     40.27 o 
   0   6  10       46.71       38.97      9.66 o 
   1   6  10     1836.89     1763.50     80.46 o 
   2   6  10     2595.01     2547.23     73.69 o 
   3   6  10      193.52      206.04     18.41 o 
   4   6  10     1425.58     1417.66     40.67 o 
   5   6  10     1302.63     1321.15     58.57 o 
   6   6  10       27.58       27.70      8.15 o 
   7   6  10      629.13      684.11     21.10 o 
   8   6  10      471.23      459.12     16.38 o 
 -17   7  10       21.34       25.42      6.58 o 
 -16   7  10      136.83      147.38     11.28 o 
 -15   7  10        9.32       15.27      6.96 o 
 -14   7  10      411.34      469.62     21.14 o 
 -13   7  10       87.93       88.25     10.63 o 
 -12   7  10       73.58       70.39      9.52 o 
 -11   7  10       21.93       18.17      7.60 o 
 -10   7  10      289.09      254.89     14.70 o 
  -9   7  10       24.07       27.21      6.83 o 
  -8   7  10       13.46       16.24      6.34 o 
  -7   7  10     2264.89     2204.14     32.04 o 
  -6   7  10       21.34       28.45      7.62 o 
  -5   7  10        8.32       13.31      7.01 o 
  -4   7  10      101.64       94.94     10.83 o 
  -3   7  10        4.47        9.85      7.56 o 
  -2   7  10     1100.62      970.44     25.45 o 
  -1   7  10     1426.43     1388.54     40.96 o 
   0   7  10        4.14        9.56      7.78 o 
   1   7  10      727.18      695.96     23.98 o 
   2   7  10       43.39       53.82     14.36 o 
   3   7  10      377.72      413.05     24.71 o 
   4   7  10        1.73        4.62      8.00 o 
   5   7  10      359.46      351.57     21.26 o 
   6   7  10      367.96      397.42     17.22 o 
   7   7  10      607.91      606.08     26.45 o 
 -16   8  10       22.22       21.84      5.53 o 
 -15   8  10       21.58       20.72      6.16 o 
 -14   8  10     1768.61     1741.65     33.02 o 
 -13   8  10     1780.75     1880.10     59.85 o 
 -12   8  10      172.61      149.89     11.52 o 
 -11   8  10      310.79      302.64     13.91 o 
 -10   8  10       23.94       21.46      6.57 o 
  -9   8  10      720.29      662.36     18.14 o 
  -8   8  10       18.06       18.04      6.47 o 
  -7   8  10     3584.47     3471.16     62.11 o 
  -6   8  10      598.99      591.37     20.15 o 
  -5   8  10     9905.19    10117.41    164.58 o 
  -4   8  10     2411.59     2440.75     44.72 o 
  -3   8  10      234.80      255.20     18.26 o 
  -2   8  10     4432.16     4691.41     62.42 o 
  -1   8  10       18.73       19.78      8.29 o 
   0   8  10     2176.99     2171.50     58.98 o 
   1   8  10       15.22       16.97      7.75 o 
   2   8  10     4182.40     4050.53    146.46 o 
   3   8  10      246.44      219.95     15.95 o 
   4   8  10     1133.49     1175.27     31.16 o 
   5   8  10     2257.27     2332.74     79.13 o 
   6   8  10       23.91       30.18      7.28 o 
 -14   9  10      305.84      284.12     15.08 o 
 -13   9  10     2614.15     2600.41     72.53 o 
 -12   9  10       82.54       80.01      8.08 o 
 -11   9  10      960.23      942.76     19.09 o 
 -10   9  10      237.08      224.38     11.68 o 
  -9   9  10      282.19      267.85     11.68 o 
  -8   9  10     1692.28     1666.63     28.04 o 
  -7   9  10      125.95      130.39     11.08 o 
  -6   9  10     4492.55     4584.15     88.90 o 
  -5   9  10        3.21        5.82      7.15 o 
  -4   9  10     1738.25     1720.57     53.82 o 
  -3   9  10     1816.71     1768.80     39.73 o 
  -2   9  10      273.83      272.43     20.29 o 
  -1   9  10     1726.12     1760.17     67.17 o 
   0   9  10      154.48      150.18     13.12 o 
   1   9  10     2656.32     2714.08     35.26 o 
   2   9  10      262.84      237.08     12.87 o 
   3   9  10     2502.56     2566.44     83.90 o 
   4   9  10      572.64      516.34     35.26 o 
   5   9  10      448.74      446.72     25.11 o 
 -13  10  10     1129.17     1074.50     38.41 o 
 -12  10  10     3499.54     3443.83     82.88 o 
 -11  10  10      176.51      140.43      8.62 o 
 -10  10  10     3646.68     3527.73     35.35 o 
  -9  10  10     1809.58     1703.98     28.62 o 
  -8  10  10     1718.89     1701.05     32.84 o 
  -7  10  10     1644.43     1598.63     30.89 o 
  -6  10  10       15.07       25.51      7.44 o 
  -5  10  10      826.30      878.33     25.61 o 
  -4  10  10      167.81      147.28     12.56 o 
  -3  10  10     5698.57     5757.03     91.80 o 
  -2  10  10     1022.01     1056.62     37.80 o 
  -1  10  10     1927.09     1915.24     90.55 o 
   0  10  10      927.16      961.31     22.17 o 
   1  10  10       42.35       33.62      7.22 o 
   2  10  10     1021.22      939.57     41.55 o 
 -10  11  10     1397.06     1341.59     33.63 o 
  -9  11  10     3618.43     3403.16     36.54 o 
  -8  11  10     1932.39     1852.03     29.85 o 
  -7  11  10     1525.46     1522.77     24.52 o 
  -6  11  10      362.58      417.54     14.63 o 
  -5  11  10      383.45      379.30     14.50 o 
  -4  11  10     3194.91     3391.57     43.28 o 
  -3  11  10      167.03      186.04     11.82 o 
  -2  11  10     4249.54     4328.08     57.13 o 
  -1  11  10      261.73      301.48     12.91 o 
   0  11  10      534.25      492.47     19.82 o 
 -20   1  11        6.87        5.74      7.66 o 
 -19   1  11        0.60       -2.37      5.76 o 
 -18   1  11      352.03      373.40     18.67 o 
 -17   1  11        8.74       29.77      9.74 o 
 -16   1  11     4048.29     3967.29     83.41 o 
 -15   1  11     4465.86     4689.46     54.82 o 
 -14   1  11     1178.01     1185.08     29.25 o 
 -13   1  11     1581.14     1430.22     30.46 o 
 -12   1  11      219.90      222.47     10.47 o 
 -11   1  11      275.56      272.15     10.96 o 
 -10   1  11       32.38       41.93      6.96 o 
  -9   1  11     9874.00    10823.33    203.97 o 
  -8   1  11       62.13       71.14      7.63 o 
  -7   1  11    12591.79    13361.64    106.33 o 
  -6   1  11     1673.78     1812.38     26.09 o 
  -5   1  11      411.07      395.00     10.95 o 
  -4   1  11       29.12       66.20      9.88 o 
  -3   1  11      984.60      972.66     25.80 o 
  -2   1  11      334.70      345.70     13.10 o 
  -1   1  11     3739.10     3525.74     68.79 o 
   0   1  11     3047.22     2786.61     40.42 o 
   1   1  11     4988.41     4768.07     42.87 o 
   2   1  11      109.02      100.72      9.29 o 
   3   1  11      784.18      752.62     22.73 o 
   4   1  11      625.02      612.35     20.65 o 
   5   1  11       12.63       14.15      7.48 o 
   6   1  11      155.17      142.92     12.59 o 
   7   1  11      976.98      987.29     24.05 o 
   8   1  11     1863.83     1884.74     35.43 o 
   9   1  11      134.45      158.52      8.97 o 
 -20   2  11      152.42      135.32     19.77 o 
 -19   2  11      280.07      243.49     13.79 o 
 -18   2  11      264.86      279.05     14.22 o 
 -17   2  11     3099.58     3058.45     40.18 o 
 -16   2  11     1695.22     1755.85     32.36 o 
 -15   2  11     3316.90     3201.61     44.07 o 
 -14   2  11      846.94      868.42     22.91 o 
 -13   2  11     3580.49     3545.29     43.93 o 
 -12   2  11      149.96      162.92      9.83 o 
 -11   2  11     1478.29     1355.92     19.28 o 
 -10   2  11     6173.59     6223.89     54.50 o 
  -9   2  11      324.56      325.54     12.29 o 
  -8   2  11     5846.18     5700.34     60.54 o 
  -7   2  11       76.30       93.37      8.51 o 
  -6   2  11      359.10      303.26     11.04 o 
  -5   2  11     1362.28     1364.40     21.37 o 
  -4   2  11      537.90      661.10     15.22 o 
  -3   2  11     4495.50     4647.26     77.83 o 
  -2   2  11      403.27      409.57     14.24 o 
  -1   2  11     1984.28     1761.99     70.76 o 
   0   2  11      240.42      195.83     10.54 o 
   1   2  11      104.51       77.99      6.78 o 
   2   2  11     2809.93     2717.56     38.88 o 
   3   2  11       40.90       38.24      8.46 o 
   4   2  11      339.66      324.85     16.42 o 
   5   2  11       22.46       24.24      7.19 o 
   6   2  11      554.15      551.65     19.39 o 
   7   2  11       20.42       27.95      6.57 o 
   8   2  11       24.94       25.37      5.83 o 
   9   2  11      121.73      122.97      8.86 o 
 -19   3  11        4.81       13.14      7.80 o 
 -18   3  11     1547.93     1523.21     33.53 o 
 -17   3  11      733.35      723.58     19.57 o 
 -16   3  11       36.41       37.09      7.59 o 
 -15   3  11     2451.83     2390.93     35.48 o 
 -14   3  11       43.00       37.08      8.08 o 
 -13   3  11     2547.77     2388.26     36.38 o 
 -12   3  11        5.04       11.47      6.70 o 
 -11   3  11     8369.78     8311.67     75.55 o 
 -10   3  11     6211.63     5980.57     57.11 o 
  -9   3  11      706.77      663.11     17.32 o 
  -8   3  11     3752.53     3618.75     41.25 o 
  -7   3  11      782.48      812.46     18.35 o 
  -6   3  11     5292.58     5444.97     73.58 o 
  -5   3  11      791.52      922.33     20.27 o 
  -4   3  11     4195.39     4217.61     42.27 o 
  -3   3  11     3009.15     3169.93     59.68 o 
  -2   3  11     4676.81     4502.61    136.99 o 
  -1   3  11     5344.45     5357.96    116.67 o 
   0   3  11       62.38       86.39      9.08 o 
   1   3  11     2583.33     2341.69     27.87 o 
   2   3  11       20.48       12.47      7.77 o 
   3   3  11     2382.12     2336.16     42.80 o 
   4   3  11      333.69      361.33     17.42 o 
   5   3  11     1401.69     1414.48     34.09 o 
   6   3  11     1240.97     1197.95     26.20 o 
   7   3  11     1935.66     1915.41     31.49 o 
   8   3  11     1880.96     1974.81     32.28 o 
   9   3  11        0.83        6.97      5.29 o 
 -19   4  11     1745.65     1739.56     58.10 o 
 -18   4  11       92.06      107.58     10.32 o 
 -17   4  11      420.62      408.70     16.11 o 
 -16   4  11      134.01      179.50     13.92 o 
 -15   4  11      481.98      448.73     18.19 o 
 -14   4  11      857.60      873.03     27.59 o 
 -13   4  11      132.03      152.32     13.64 o 
 -12   4  11     4655.65     4520.52     85.08 o 
 -11   4  11       42.92       42.80      8.00 o 
 -10   4  11     3672.01     3459.35     47.31 o 
  -9   4  11    13139.59    13060.90     60.66 o 
  -8   4  11      615.02      561.78     13.70 o 
  -7   4  11    14194.27    14294.55    247.56 o 
  -6   4  11      108.43       91.87      8.83 o 
  -5   4  11    12517.59    13230.51    215.01 o 
  -4   4  11     1054.33     1032.36     27.55 o 
  -3   4  11     5409.99     5506.42     54.28 o 
  -2   4  11     7250.87     7298.41    115.52 o 
  -1   4  11     1057.35      972.17     27.68 o 
   0   4  11    19935.59    21278.43    275.66 o 
   1   4  11       32.32       51.11     12.05 o 
   2   4  11    10276.07    10634.46    101.82 o 
   3   4  11      346.27      324.32     16.50 o 
   4   4  11     3409.45     3370.67     54.80 o 
   5   4  11     1896.72     1891.23     44.60 o 
   6   4  11      694.42      676.87     17.87 o 
   7   4  11     2309.17     2188.34     36.59 o 
   8   4  11      751.98      755.54     22.20 o 
 -18   5  11     1520.57     1495.62     29.45 o 
 -17   5  11      543.72      546.88     17.39 o 
 -16   5  11     2226.98     2237.11     37.05 o 
 -15   5  11     3310.18     3346.03     43.19 o 
 -14   5  11       18.30       22.16      7.63 o 
 -13   5  11     4228.62     4161.34     59.69 o 
 -12   5  11     1515.54     1563.74     31.57 o 
 -11   5  11     2717.49     2614.94     40.49 o 
 -10   5  11      122.84      118.52     10.65 o 
  -9   5  11     1064.29     1020.09     22.68 o 
  -8   5  11     6599.10     6503.40     55.91 o 
  -7   5  11      279.24      313.48     11.46 o 
  -6   5  11    16235.90    16936.13    191.16 o 
  -5   5  11      709.40      691.77     15.85 o 
  -4   5  11    12470.91    12053.83    116.82 o 
  -3   5  11     2840.19     2641.31     43.01 o 
  -2   5  11      393.63      387.40     18.76 o 
  -1   5  11     3942.86     3976.03     59.33 o 
   0   5  11      736.37      636.48     24.48 o 
   1   5  11    12872.37    13056.51    310.09 o 
   2   5  11      409.37      350.83     20.09 o 
   3   5  11     8379.02     8657.50    152.11 o 
   4   5  11     1800.50     1782.84     34.64 o 
   5   5  11     1870.95     1817.94     30.15 o 
   6   5  11     4174.56     4334.93    106.82 o 
   7   5  11      491.23      438.75     15.08 o 
   8   5  11     1369.02     1301.30     33.18 o 
 -18   6  11      282.13      265.42     19.14 o 
 -17   6  11     4777.35     4667.01     47.77 o 
 -16   6  11     3014.40     3201.73     74.97 o 
 -15   6  11     5110.89     5247.26     75.73 o 
 -14   6  11     4072.05     4343.28     78.05 o 
 -13   6  11      239.98      271.56     16.19 o 
 -12   6  11    10074.89    10767.45     81.71 o 
 -11   6  11     1954.62     2004.89     35.97 o 
 -10   6  11     7349.91     7641.75     71.62 o 
  -9   6  11     1205.82     1132.93     25.35 o 
  -8   6  11    11898.18    12383.92    105.21 o 
  -7   6  11     3004.37     2927.95     38.66 o 
  -6   6  11     3602.60     3416.77     50.15 o 
  -5   6  11    10973.99    10896.88    132.00 o 
  -4   6  11      544.71      494.21     19.26 o 
  -3   6  11     9216.67     9160.42    147.47 o 
  -2   6  11      627.59      608.37     22.12 o 
  -1   6  11      422.55      421.97     22.77 o 
   0   6  11     1144.48     1154.39     34.22 o 
   1   6  11     1183.17     1165.25     37.84 o 
   2   6  11     1827.76     1826.36     72.46 o 
   3   6  11       15.48       37.92     20.16 o 
   4   6  11     2348.99     2472.13    102.56 o 
   5   6  11     1478.15     1430.21     46.03 o 
   6   6  11      692.94      702.63     23.94 o 
   7   6  11      773.15      737.00     20.21 o 
 -17   7  11     3022.93     2939.89     56.08 o 
 -16   7  11     2620.37     2581.43     36.86 o 
 -15   7  11     1076.06     1155.27     28.38 o 
 -14   7  11     4679.46     4747.64     69.57 o 
 -13   7  11     4147.81     4292.04    104.95 o 
 -12   7  11     1014.94      952.63     24.36 o 
 -11   7  11     9832.15    10357.29     80.04 o 
 -10   7  11     2603.52     2594.92     44.27 o 
  -9   7  11     5002.17     4932.99     64.24 o 
  -8   7  11     6813.42     6639.10     54.74 o 
  -7   7  11     2490.90     2537.90     46.23 o 
  -6   7  11     2295.47     2282.28     34.82 o 
  -5   7  11     1052.18     1035.53     31.89 o 
  -4   7  11     4123.28     4179.28     79.78 o 
  -3   7  11       67.11       78.45     10.41 o 
  -2   7  11     8294.42     8274.13    209.04 o 
  -1   7  11     1433.69     1340.45     32.95 o 
   0   7  11     1910.75     1837.22     56.62 o 
   1   7  11     1474.68     1458.49    118.30 o 
   2   7  11     1003.60     1072.37     43.47 o 
   3   7  11      923.73      976.87     38.61 o 
   4   7  11       69.55       85.69     13.38 o 
   5   7  11     2214.43     2230.14    147.88 o 
   6   7  11      187.55      213.47     17.03 o 
 -16   8  11      533.69      488.94     18.12 o 
 -15   8  11     1216.81     1196.49     27.38 o 
 -14   8  11     1551.92     1533.28     53.58 o 
 -13   8  11       31.77       38.13      7.51 o 
 -12   8  11     2334.96     2330.14     34.65 o 
 -11   8  11      378.66      383.69     16.43 o 
 -10   8  11     5535.40     5434.60     67.18 o 
  -9   8  11     1900.99     1883.18     28.42 o 
  -8   8  11     4333.78     4241.34     42.35 o 
  -7   8  11     2099.50     1991.12     36.04 o 
  -6   8  11      253.02      264.96     15.39 o 
  -5   8  11     5700.97     5812.03     58.73 o 
  -4   8  11      286.87      302.37     18.43 o 
  -3   8  11     3368.03     3435.83     79.93 o 
  -2   8  11      554.29      610.20     30.94 o 
  -1   8  11     2192.81     2142.19     57.71 o 
   0   8  11     5957.90     6176.25    151.18 o 
   1   8  11       17.14       16.61      7.59 o 
   2   8  11     3381.21     3090.66     60.98 o 
   3   8  11      644.91      696.40     28.04 o 
   4   8  11      904.41     1005.84     52.15 o 
   5   8  11      809.75      791.37     56.61 o 
 -14   9  11      206.69      209.43     11.49 o 
 -13   9  11     2193.07     2150.78     42.27 o 
 -12   9  11      575.72      591.96     15.70 o 
 -11   9  11      354.79      317.56     11.61 o 
 -10   9  11      405.86      392.53     13.25 o 
  -9   9  11      340.45      325.52     12.09 o 
  -8   9  11     1851.67     1775.00     36.80 o 
  -7   9  11       39.63       47.65      8.95 o 
  -6   9  11    14900.61    15683.75    136.91 o 
  -5   9  11      189.41      183.03     14.59 o 
  -4   9  11     2653.74     2773.50     44.36 o 
  -3   9  11      598.04      599.71     21.49 o 
  -2   9  11      417.71      436.06     20.25 o 
  -1   9  11     2914.49     2965.76     92.62 o 
   0   9  11       29.25       23.80      7.50 o 
   1   9  11     5213.25     5318.44    107.39 o 
   2   9  11       31.75       31.88      8.81 o 
   3   9  11     3688.30     3730.02    161.59 o 
 -12  10  11      861.61      836.31     34.03 o 
 -11  10  11      472.92      471.71     14.29 o 
 -10  10  11       60.66       59.64      7.09 o 
  -9  10  11      550.55      520.60     14.56 o 
  -8  10  11       19.95       20.52      6.36 o 
  -7  10  11     3627.57     3643.74     69.05 o 
  -6  10  11      147.59      134.13     11.58 o 
  -5  10  11     2575.06     2586.88     52.65 o 
  -4  10  11      885.38      847.77     22.81 o 
  -3  10  11      382.90      368.99     17.14 o 
  -2  10  11     2232.75     2205.54     78.51 o 
  -1  10  11       68.28       72.55      9.26 o 
   0  10  11     1662.95     1637.59     51.83 o 
   1  10  11       82.15       78.35     12.03 o 
   2  10  11     2303.21     2341.11     53.79 o 
  -9  11  11      542.22      551.30     32.78 o 
  -8  11  11      120.74      115.66      9.33 o 
  -7  11  11       36.83       41.84      5.92 o 
  -6  11  11       28.30       32.71      5.92 o 
  -5  11  11      586.87      519.45     14.63 o 
  -4  11  11      837.71      797.76     25.18 o 
  -3  11  11       19.44       22.44      5.80 o 
  -2  11  11      736.12      701.47     27.99 o 
  -1  11  11       82.95       80.06     14.28 o 
 -20   0  12      106.34      113.51     17.77 o 
 -19   0  12     3729.64     3655.19    142.76 o 
 -18   0  12      584.69      562.99     25.23 o 
 -17   0  12      183.75      149.70     17.71 o 
 -16   0  12      272.84      295.62     24.68 o 
 -15   0  12      181.85      196.79     25.27 o 
 -14   0  12      570.01      605.69     36.45 o 
 -13   0  12      728.95      721.64     39.41 o 
 -12   0  12    22019.11    22079.44    580.89 o 
 -11   0  12       72.21       94.03     13.30 o 
 -10   0  12     8005.08     7819.87     69.48 o 
  -9   0  12     8798.53     9148.74    148.43 o 
  -8   0  12     2406.25     2571.75     41.75 o 
  -7   0  12    14220.12    14805.10    206.39 o 
  -6   0  12     1008.00      826.72     23.68 o 
  -5   0  12    16149.13    17917.71    182.75 o 
  -4   0  12      246.42      261.56     17.82 o 
  -3   0  12    12121.80    12566.50    247.15 o 
  -2   0  12     4633.13     4791.33     81.33 o 
  -1   0  12     1620.43     1559.95     30.67 o 
   0   0  12    62091.32    69601.92    501.32 o 
   1   0  12     1825.05     1734.29     42.37 o 
   2   0  12    10728.16    10890.85    218.93 o 
   3   0  12      745.37      789.78     32.50 o 
   4   0  12      260.55      241.17     23.01 o 
   5   0  12      735.25      648.82     29.70 o 
   6   0  12     3049.92     3113.31     60.83 o 
   7   0  12     6531.70     6618.59    109.49 o 
   8   0  12     1770.33     1902.59     36.45 o 
 -20   1  12     2270.84     2381.02     63.95 o 
 -19   1  12       26.97       19.71      7.02 o 
 -18   1  12     2656.49     2757.59     39.54 o 
 -17   1  12      404.29      416.47     16.87 o 
 -16   1  12      545.73      547.75     20.65 o 
 -15   1  12     2466.14     2511.92     44.83 o 
 -14   1  12       52.01       90.71     12.37 o 
 -13   1  12     7295.89     7316.38    112.90 o 
 -12   1  12     2334.41     2290.79     52.70 o 
 -11   1  12     9391.33     9382.31     94.22 o 
 -10   1  12      395.78      377.15     10.47 o 
  -9   1  12     1718.85     1825.41     37.77 o 
  -8   1  12     5765.53     5703.51     71.90 o 
  -7   1  12     2004.51     2253.37     29.03 o 
  -6   1  12    11958.02    12206.25     96.41 o 
  -5   1  12     1924.68     2030.31     48.30 o 
  -4   1  12     6717.28     6810.34    107.92 o 
  -3   1  12     3197.48     3242.92     38.54 o 
  -2   1  12     4269.23     4240.08     55.96 o 
  -1   1  12     7377.72     6943.51     82.56 o 
   0   1  12     6631.98     6428.12     59.75 o 
   1   1  12     6952.24     6770.03     90.21 o 
   2   1  12      563.98      528.93     19.69 o 
   3   1  12     5423.40     5595.90     57.63 o 
   4   1  12      395.50      374.49     16.17 o 
   5   1  12     1740.96     1830.77     33.74 o 
   6   1  12     2253.07     2279.72     42.33 o 
   7   1  12      810.22      806.62     20.97 o 
   8   1  12     3348.00     3270.10     51.21 o 
 -19   2  12     1657.67     1651.99     35.42 o 
 -18   2  12       35.52       51.25      9.39 o 
 -17   2  12     5772.57     5976.89    163.19 o 
 -16   2  12     2732.66     2738.70     53.24 o 
 -15   2  12     3986.03     4089.99     67.75 o 
 -14   2  12     8148.64     8483.97     80.03 o 
 -13   2  12      775.12      810.35     23.01 o 
 -12   2  12    12892.96    13558.11     96.14 o 
 -11   2  12       37.68       35.67      5.89 o 
 -10   2  12     6687.65     6777.30     46.53 o 
  -9   2  12      642.67      678.30     14.92 o 
  -8   2  12    15472.21    17369.02     85.73 o 
  -7   2  12     6948.02     7593.93     59.56 o 
  -6   2  12     2428.65     2307.97     44.08 o 
  -5   2  12    10389.62    10896.71     70.62 o 
  -4   2  12     2318.49     2287.23     49.77 o 
  -3   2  12     3277.14     3183.07    109.14 o 
  -2   2  12     1819.04     1752.70     27.98 o 
  -1   2  12     1741.42     1641.93     24.65 o 
   0   2  12      233.08      234.79     12.44 o 
   1   2  12     1879.93     1837.17     62.59 o 
   2   2  12     2420.37     2319.74     38.53 o 
   3   2  12       33.77       43.60      8.28 o 
   4   2  12     2485.80     2491.97     36.39 o 
   5   2  12     1516.52     1515.29     26.98 o 
   6   2  12      161.67      167.21     11.46 o 
   7   2  12      167.18      170.96     10.14 o 
   8   2  12      377.10      358.68     12.44 o 
 -19   3  12      121.14      114.23     16.08 o 
 -18   3  12     1524.00     1443.22     29.84 o 
 -17   3  12     1127.47     1196.89     33.24 o 
 -16   3  12     3470.58     3352.20     40.08 o 
 -15   3  12     2912.34     3049.66     40.07 o 
 -14   3  12     6166.41     6310.27     86.21 o 
 -13   3  12     2705.11     2675.19     45.21 o 
 -12   3  12        7.48       14.57      6.51 o 
 -11   3  12     6586.70     6497.48    107.91 o 
 -10   3  12     1000.07      978.42     17.02 o 
  -9   3  12    13204.88    13436.30    115.88 o 
  -8   3  12      120.65      133.23      8.05 o 
  -7   3  12     6547.31     6545.24     47.73 o 
  -6   3  12      355.43      334.78     14.55 o 
  -5   3  12     1515.19     1489.71     28.16 o 
  -4   3  12     5460.72     5545.13     50.97 o 
  -3   3  12      421.75      381.40     13.07 o 
  -2   3  12     4089.37     3945.47     74.54 o 
  -1   3  12     1428.42     1397.81     39.62 o 
   0   3  12     4394.53     4213.72    146.78 o 
   1   3  12      149.71      166.97     13.78 o 
   2   3  12      114.55      118.57     10.86 o 
   3   3  12      438.29      422.94     17.99 o 
   4   3  12      275.85      280.36     15.73 o 
   5   3  12     1282.77     1268.33     29.61 o 
   6   3  12      307.77      304.12     12.43 o 
   7   3  12       14.02       12.64      5.55 o 
   8   3  12       38.81       37.27      6.64 o 
 -19   4  12      562.54      514.72     34.73 o 
 -18   4  12      100.78      121.24     10.80 o 
 -17   4  12      316.49      321.26     14.63 o 
 -16   4  12       66.55       76.03      9.38 o 
 -15   4  12       24.88       25.73      7.84 o 
 -14   4  12     2422.00     2576.97     64.47 o 
 -13   4  12      294.49      278.47     15.46 o 
 -12   4  12     3494.02     3468.70     55.50 o 
 -11   4  12       92.81       87.61      9.23 o 
 -10   4  12     1952.89     1836.13     30.46 o 
  -9   4  12     1600.57     1577.55     22.53 o 
  -8   4  12      716.92      705.60     15.39 o 
  -7   4  12     1372.47     1412.64     22.24 o 
  -6   4  12        4.75        6.36      4.75 o 
  -5   4  12     1170.36     1223.94     19.78 o 
  -4   4  12       27.87       31.07      5.81 o 
  -3   4  12     3881.83     3747.46     64.77 o 
  -2   4  12     2274.93     2222.63     40.32 o 
  -1   4  12     4350.59     4289.83     63.61 o 
   0   4  12     1464.57     1496.53     40.41 o 
   1   4  12      259.79      289.86     22.24 o 
   2   4  12      715.45      694.76     26.93 o 
   3   4  12      204.02      213.82     14.17 o 
   4   4  12      146.94      154.49     12.08 o 
   5   4  12       16.09       17.61      6.08 o 
   6   4  12      484.86      467.36     14.76 o 
   7   4  12      145.89      158.72      9.20 o 
 -18   5  12      333.74      266.80     13.50 o 
 -17   5  12      228.04      213.79     12.24 o 
 -16   5  12      613.69      586.01     18.11 o 
 -15   5  12      290.70      283.45     15.01 o 
 -14   5  12     1443.52     1510.55     31.20 o 
 -13   5  12      133.43      137.02     12.86 o 
 -12   5  12      291.04      279.10     16.03 o 
 -11   5  12      964.75      983.26     25.48 o 
 -10   5  12      652.30      604.76     19.39 o 
  -9   5  12       35.03       37.62      7.89 o 
  -8   5  12     4640.20     4543.12     84.97 o 
  -7   5  12     2577.82     2658.11     44.65 o 
  -6   5  12     2191.18     2203.50     39.76 o 
  -5   5  12      266.46      215.78     13.49 o 
  -4   5  12       36.26       42.32      7.91 o 
  -3   5  12      602.99      565.22     24.34 o 
  -2   5  12      133.84      131.44     14.97 o 
  -1   5  12     6821.32     6815.63     93.97 o 
   0   5  12       17.76       20.52      9.94 o 
   1   5  12     1856.60     1947.28     74.33 o 
   2   5  12       94.31       89.22     12.10 o 
   3   5  12     1180.60     1138.89     30.71 o 
   4   5  12       45.75       40.46      8.35 o 
   5   5  12       44.08       47.47      7.30 o 
   6   5  12      801.43      762.76     19.04 o 
   7   5  12      566.57      592.57     30.63 o 
 -17   6  12        1.07        8.15      5.45 o 
 -16   6  12       17.71       21.14      7.23 o 
 -15   6  12      513.00      508.52     18.47 o 
 -14   6  12       93.62      100.29      9.81 o 
 -13   6  12     3097.51     3204.87     45.91 o 
 -12   6  12      288.23      299.09     15.59 o 
 -11   6  12      298.86      308.04     15.49 o 
 -10   6  12      199.79      198.47     13.14 o 
  -9   6  12      556.20      529.83     18.56 o 
  -8   6  12      734.72      709.43     20.65 o 
  -7   6  12      341.40      353.28     15.97 o 
  -6   6  12      756.38      782.80     21.42 o 
  -5   6  12     1881.71     1758.99     38.99 o 
  -4   6  12      813.37      729.09     22.17 o 
  -3   6  12      139.34      152.78     12.03 o 
  -2   6  12     1089.39     1042.01     31.14 o 
  -1   6  12      471.63      385.87     20.44 o 
   0   6  12      454.13      420.45     20.43 o 
   1   6  12      699.03      692.72     55.11 o 
   2   6  12      776.04      783.72     28.96 o 
   3   6  12      484.17      519.20     29.41 o 
   4   6  12      456.14      458.62     25.57 o 
   5   6  12     2170.70     2256.10     50.57 o 
   6   6  12       26.86       27.38      7.76 o 
 -17   7  12       20.25       18.00      7.02 o 
 -16   7  12       72.05       82.69      9.10 o 
 -15   7  12        3.95       12.12      6.43 o 
 -14   7  12      117.27      134.57     10.16 o 
 -13   7  12       22.64       16.47      6.74 o 
 -12   7  12      128.56      117.70     10.98 o 
 -11   7  12       14.85       23.43      7.29 o 
 -10   7  12      438.78      422.00     16.48 o 
  -9   7  12       96.86       83.59      9.60 o 
  -8   7  12       14.12       22.72      7.09 o 
  -7   7  12      246.04      250.72     14.31 o 
  -6   7  12      920.73      896.67     24.18 o 
  -5   7  12      271.36      252.44     15.46 o 
  -4   7  12      110.20      103.21     10.92 o 
  -3   7  12       66.96       70.54      8.49 o 
  -2   7  12      240.13      233.07     15.01 o 
  -1   7  12       90.26      101.09     12.31 o 
   0   7  12        8.58        4.08      7.85 o 
   1   7  12     1168.79     1205.99     67.64 o 
   2   7  12       18.41       17.47     10.13 o 
   3   7  12      313.46      313.55     36.07 o 
   4   7  12      114.92      122.47     14.22 o 
   5   7  12      262.89      266.71     16.54 o 
 -15   8  12       81.79       75.94      8.24 o 
 -14   8  12     1800.32     1650.70     51.59 o 
 -13   8  12      566.63      570.62     16.48 o 
 -12   8  12      187.33      170.18     11.50 o 
 -11   8  12      720.45      728.90     23.97 o 
 -10   8  12       27.84       31.09      6.69 o 
  -9   8  12       53.14       55.40      7.20 o 
  -8   8  12       52.11       56.78      8.16 o 
  -7   8  12     5734.38     5790.22     70.61 o 
  -6   8  12      220.17      210.88     13.87 o 
  -5   8  12     6560.97     6562.20    111.60 o 
  -4   8  12     1594.99     1546.94     29.65 o 
  -3   8  12       86.62       98.27     12.55 o 
  -2   8  12     1910.57     1905.02     59.44 o 
  -1   8  12      372.02      325.54     16.93 o 
   0   8  12     2140.28     2214.75     55.80 o 
   1   8  12      227.54      176.43     17.16 o 
   2   8  12     3069.68     3260.67     55.41 o 
   3   8  12        7.98       11.49      7.19 o 
   4   8  12      647.81      635.47     25.63 o 
 -14   9  12       26.49       25.81      7.31 o 
 -13   9  12     2017.36     1923.93     37.94 o 
 -12   9  12       66.31       55.64      7.14 o 
 -11   9  12      432.02      446.39     14.50 o 
 -10   9  12      645.03      585.38     13.99 o 
  -9   9  12      172.82      160.02     10.00 o 
  -8   9  12     1771.27     1726.24     29.92 o 
  -7   9  12       79.97       85.11     10.18 o 
  -6   9  12     1580.19     1673.58     33.47 o 
  -5   9  12      424.15      390.85     17.65 o 
  -4   9  12      867.38      852.59     23.63 o 
  -3   9  12      496.90      493.94     41.93 o 
  -2   9  12     1220.39     1230.37     29.70 o 
  -1   9  12     1307.96     1348.96     62.46 o 
   0   9  12      135.45      117.32     11.30 o 
   1   9  12     1767.50     1785.24     59.90 o 
   2   9  12        0.71        6.82      6.14 o 
 -12  10  12     2246.58     2222.70     62.07 o 
 -11  10  12       10.47       14.64      8.06 o 
 -10  10  12     4410.10     4110.50    161.37 o 
  -9  10  12     1161.63     1056.90     21.12 o 
  -8  10  12     1796.78     1782.51     28.34 o 
  -7  10  12     1590.52     1525.11     27.54 o 
  -6  10  12      186.86      188.23     11.88 o 
  -5  10  12     1413.27     1439.39     32.14 o 
  -4  10  12       44.72       45.12      8.31 o 
  -3  10  12     3128.59     3107.76     81.75 o 
  -2  10  12      712.16      662.45     27.85 o 
  -1  10  12     1677.66     1555.80     41.47 o 
   0  10  12     1243.82     1118.73     39.48 o 
  -7  11  12     1175.04     1122.36     29.88 o 
  -6  11  12      730.98      689.86     16.69 o 
  -5  11  12      352.86      326.06     16.60 o 
  -4  11  12     1639.62     1680.88     52.39 o 
 -20   1  13       12.39        9.98     10.38 o 
 -19   1  13       13.76       17.35      6.49 o 
 -18   1  13     1076.20     1028.94     24.74 o 
 -17   1  13      324.54      321.65     17.35 o 
 -16   1  13     2671.50     2636.15     49.60 o 
 -15   1  13     4156.13     4480.20    123.42 o 
 -14   1  13      734.46      682.81     25.01 o 
 -13   1  13     2663.84     2756.84     58.82 o 
 -12   1  13      326.77      287.08     14.46 o 
 -11   1  13      325.35      392.56     14.73 o 
 -10   1  13      607.33      621.62     12.55 o 
  -9   1  13     6433.44     6804.58     54.07 o 
  -8   1  13      135.20      137.36      7.45 o 
  -7   1  13    10381.44    10847.58     97.27 o 
  -6   1  13       28.24       39.90      5.52 o 
  -5   1  13      861.84      834.26     15.35 o 
  -4   1  13     1193.94     1159.44     17.81 o 
  -3   1  13      497.75      451.15     12.34 o 
  -2   1  13       30.71       25.54      5.80 o 
  -1   1  13     4176.97     4024.02     47.56 o 
   0   1  13     2018.54     1968.20     34.08 o 
   1   1  13     2103.96     2040.09     41.62 o 
   2   1  13      930.31      884.55     24.06 o 
   3   1  13       50.51       41.95      8.10 o 
   4   1  13      235.84      229.82     13.27 o 
   5   1  13     1105.98     1061.59     41.78 o 
   6   1  13       71.91       69.19      7.59 o 
   7   1  13     1124.92     1080.76     18.39 o 
 -19   2  13      305.93      300.30     13.46 o 
 -18   2  13      405.36      420.13     24.96 o 
 -17   2  13     1885.14     1794.30     35.08 o 
 -16   2  13      424.31      442.57     18.07 o 
 -15   2  13     3460.64     3449.21     63.04 o 
 -14   2  13      730.02      762.79     23.30 o 
 -13   2  13     5256.98     5410.16     72.98 o 
 -12   2  13     1918.66     1909.37     44.96 o 
 -11   2  13        7.97        9.39      6.63 o 
 -10   2  13     3119.94     3243.42     29.06 o 
  -9   2  13     2251.29     2203.02     21.92 o 
  -8   2  13     3237.26     3173.95     30.76 o 
  -7   2  13      340.16      358.26     10.64 o 
  -6   2  13     1228.21     1255.26     18.69 o 
  -5   2  13      183.08      209.95     10.12 o 
  -4   2  13      393.11      375.53     12.31 o 
  -3   2  13     4321.08     4215.97     57.06 o 
  -2   2  13     1415.49     1374.73     37.69 o 
  -1   2  13     1406.89     1262.93     35.85 o 
   0   2  13      243.49      269.51     21.35 o 
   1   2  13        6.96       11.35      7.42 o 
   2   2  13      210.33      225.00     14.26 o 
   3   2  13        3.27        6.90      6.24 o 
   4   2  13     1054.81     1011.76     25.88 o 
   5   2  13       59.40       55.75      6.89 o 
   6   2  13      251.29      234.41     10.98 o 
   7   2  13       71.29       70.00      7.12 o 
 -19   3  13      122.96      107.29     11.38 o 
 -18   3  13      711.02      715.22     24.41 o 
 -17   3  13      139.32      128.82     10.61 o 
 -16   3  13       95.85      105.27      9.55 o 
 -15   3  13     1338.17     1285.21     26.31 o 
 -14   3  13       95.20       97.75     10.54 o 
 -13   3  13     3089.42     3096.76     38.48 o 
 -12   3  13      425.69      412.89     16.10 o 
 -11   3  13     4915.92     5059.92     49.07 o 
 -10   3  13     1858.97     1828.42     31.48 o 
  -9   3  13     3288.92     3174.46     37.34 o 
  -8   3  13     6704.16     6790.37     72.17 o 
  -7   3  13      745.09      710.85     14.92 o 
  -6   3  13     2330.70     2343.89     27.29 o 
  -5   3  13      183.70      168.30      9.89 o 
  -4   3  13     2528.29     2531.12     32.39 o 
  -3   3  13       32.87       42.37      8.48 o 
  -2   3  13     5155.77     4914.41    115.57 o 
  -1   3  13     5643.70     5705.10    175.90 o 
   0   3  13      300.24      281.03     16.95 o 
   1   3  13     2942.01     2961.29     92.70 o 
   2   3  13      355.00      349.02     16.32 o 
   3   3  13      501.04      507.31     18.29 o 
   4   3  13      193.14      204.64     12.87 o 
   5   3  13      626.12      604.75     16.48 o 
   6   3  13      380.18      382.03     16.35 o 
   7   3  13      552.33      544.53     40.44 o 
 -18   4  13        8.51        7.61      6.10 o 
 -17   4  13      583.81      582.90     18.38 o 
 -16   4  13       80.50       92.60      9.79 o 
 -15   4  13      100.95      125.46     11.79 o 
 -14   4  13     3448.76     3453.32     97.00 o 
 -13   4  13      940.34      975.12     29.55 o 
 -12   4  13     2480.23     2387.26     51.46 o 
 -11   4  13       34.52       41.60      7.45 o 
 -10   4  13      652.39      615.02     20.06 o 
  -9   4  13     2638.29     2534.05     66.42 o 
  -8   4  13       66.45       69.59     10.06 o 
  -7   4  13    15747.89    16608.34    147.57 o 
  -6   4  13        8.13       13.78      6.80 o 
  -5   4  13     6783.65     7014.96     65.71 o 
  -4   4  13      472.27      513.39     19.38 o 
  -3   4  13     3511.58     3461.72     72.56 o 
  -2   4  13     4904.73     4957.03    112.23 o 
  -1   4  13     1377.64     1347.91     33.11 o 
   0   4  13    10665.95    11002.00    121.94 o 
   1   4  13      305.71      306.95     19.65 o 
   2   4  13     6384.19     7026.31     90.58 o 
   3   4  13       14.71       19.76      7.28 o 
   4   4  13     2235.37     2159.06     58.46 o 
   5   4  13     1450.07     1365.90     26.12 o 
   6   4  13      929.02      874.80     20.69 o 
 -18   5  13     1572.51     1556.10     47.41 o 
 -17   5  13       25.88       36.96      7.16 o 
 -16   5  13     3269.99     3465.20     70.49 o 
 -15   5  13     4511.67     4630.40    146.45 o 
 -14   5  13      100.74       96.93     10.16 o 
 -13   5  13     5647.37     5964.21     73.37 o 
 -12   5  13     1230.75     1217.22     27.57 o 
 -11   5  13     1983.15     1915.78     34.39 o 
 -10   5  13      153.68      153.91     11.89 o 
  -9   5  13     1512.16     1505.84     38.61 o 
  -8   5  13     2057.53     2108.85     40.39 o 
  -7   5  13      618.23      657.31     23.77 o 
  -6   5  13    14209.29    14899.43    214.17 o 
  -5   5  13     1571.53     1523.53     28.48 o 
  -4   5  13     7453.43     7540.45     95.39 o 
  -3   5  13     2318.95     2346.22     46.74 o 
  -2   5  13      908.35      930.37     27.25 o 
  -1   5  13     2517.60     2629.76     48.65 o 
   0   5  13      363.79      378.47     20.88 o 
   1   5  13     3868.30     3994.22     54.71 o 
   2   5  13      444.91      455.95     19.97 o 
   3   5  13     6225.04     6123.53    136.73 o 
   4   5  13      638.48      677.84     30.41 o 
   5   5  13     1329.62     1251.26     44.35 o 
   6   5  13     1766.78     1629.62     47.69 o 
 -17   6  13     2727.84     2574.33     38.94 o 
 -16   6  13     2188.47     2211.35     36.87 o 
 -15   6  13     4859.16     5151.69     53.45 o 
 -14   6  13     3827.51     3996.36     50.31 o 
 -13   6  13      585.45      619.16     21.08 o 
 -12   6  13     7005.89     7505.91     65.30 o 
 -11   6  13       52.15       52.24      7.82 o 
 -10   6  13     9650.63    10078.92     97.75 o 
  -9   6  13     2166.58     2215.99     34.58 o 
  -8   6  13     8814.98     9433.89    177.35 o 
  -7   6  13     3777.15     3769.10     53.18 o 
  -6   6  13     2890.91     3035.52     43.61 o 
  -5   6  13     4961.68     4955.88     72.74 o 
  -4   6  13      113.73      104.33     10.42 o 
  -3   6  13     5371.70     5492.93    121.21 o 
  -2   6  13      854.95      869.27     28.16 o 
  -1   6  13     5231.66     5166.58     85.90 o 
   0   6  13      489.02      534.96     24.56 o 
   1   6  13      316.64      324.01     19.36 o 
   2   6  13     1590.47     1592.14     73.89 o 
   3   6  13      109.31      147.62     17.29 o 
   4   6  13      968.88      991.04     30.97 o 
   5   6  13      438.27      453.55     18.01 o 
 -16   7  13     1475.53     1382.83     48.56 o 
 -15   7  13     1075.85     1058.57     22.11 o 
 -14   7  13     5482.48     5567.19    129.71 o 
 -13   7  13     2774.54     2890.60     73.80 o 
 -12   7  13     1845.91     1870.08     31.57 o 
 -11   7  13     9180.61     9412.07     82.60 o 
 -10   7  13     2819.69     2897.30     37.46 o 
  -9   7  13     5794.97     5866.83     80.73 o 
  -8   7  13     2692.57     2708.78     41.21 o 
  -7   7  13     1315.01     1361.76     26.93 o 
  -6   7  13      431.48      434.72     17.80 o 
  -5   7  13     1266.92     1251.41     29.63 o 
  -4   7  13     6246.86     6429.89    119.42 o 
  -3   7  13       30.01       37.39      7.85 o 
  -2   7  13     9344.80     9403.52     80.84 o 
  -1   7  13      906.77      930.91     32.47 o 
   0   7  13      876.64      958.03     59.06 o 
   1   7  13      737.52      787.47     32.23 o 
   2   7  13      215.35      249.01     18.10 o 
   3   7  13      672.51      628.34     24.24 o 
   4   7  13       25.74       27.84      7.53 o 
 -15   8  13      922.62      831.38     28.74 o 
 -14   8  13     1584.17     1534.76     43.60 o 
 -13   8  13      152.09      147.68      9.74 o 
 -12   8  13     3263.60     3147.10     44.90 o 
 -11   8  13      347.20      333.09     12.54 o 
 -10   8  13     3762.34     3743.62     39.05 o 
  -9   8  13      849.22      833.53     22.01 o 
  -8   8  13     2108.97     2035.65     30.52 o 
  -7   8  13     3013.35     2961.94     56.53 o 
  -6   8  13      477.21      468.10     17.23 o 
  -5   8  13     2505.25     2541.41     37.74 o 
  -4   8  13     1381.47     1317.39     25.39 o 
  -3   8  13     2868.03     3000.73     94.86 o 
  -2   8  13     1308.59     1331.16     68.68 o 
  -1   8  13     1369.78     1374.95     32.04 o 
   0   8  13     1307.88     1405.11     51.51 o 
   1   8  13      344.94      380.16     19.45 o 
   2   8  13     1566.81     1661.41     36.29 o 
 -13   9  13     2311.93     2250.22     42.43 o 
 -12   9  13      142.81      154.57      9.51 o 
 -11   9  13      431.58      439.96     13.42 o 
 -10   9  13      216.16      208.12     10.88 o 
  -9   9  13      140.17      140.89     10.12 o 
  -8   9  13     1257.11     1128.16     28.15 o 
  -7   9  13      208.06      184.06     12.57 o 
  -6   9  13     7861.91     7951.38    151.11 o 
  -5   9  13      154.07      139.90     11.29 o 
  -4   9  13     3485.31     3466.38    128.62 o 
  -3   9  13      823.98      767.72     30.07 o 
  -2   9  13      173.81      180.44     15.50 o 
  -1   9  13      853.03      906.22     29.64 o 
   0   9  13      501.95      490.63     28.91 o 
   1   9  13     3873.70     3836.53     71.29 o 
 -11  10  13       59.01       53.00     14.37 o 
 -10  10  13       90.78      100.37     10.42 o 
  -9  10  13      474.18      467.32     15.76 o 
  -8  10  13      149.75      131.78      8.94 o 
  -7  10  13     2392.29     2400.65     40.76 o 
  -6  10  13       25.82       23.63      5.84 o 
  -5  10  13     1518.46     1492.84     26.83 o 
  -4  10  13      541.21      524.84     16.58 o 
  -3  10  13      400.58      367.09     38.49 o 
  -2  10  13     2129.65     1881.10     52.70 o 
 -19   0  14     3366.93     3378.85    187.36 o 
 -18   0  14      105.96      104.84     16.48 o 
 -17   0  14      309.38      378.95     27.52 o 
 -16   0  14      670.28      611.05     37.44 o 
 -15   0  14      417.36      392.80     45.47 o 
 -14   0  14     1038.22     1074.42     48.14 o 
 -13   0  14     1181.83     1111.95     52.30 o 
 -12   0  14     7443.57     7724.59     81.32 o 
 -11   0  14     4193.75     4273.30     60.10 o 
 -10   0  14     5335.23     5568.86     69.69 o 
  -9   0  14     9043.71     9682.98    169.11 o 
  -8   0  14      264.25      272.05     13.67 o 
  -7   0  14    10324.46    10660.90    191.95 o 
  -6   0  14     1465.66     1434.59     28.82 o 
  -5   0  14    11944.55    12870.43    268.57 o 
  -4   0  14       52.77       55.43     12.04 o 
  -3   0  14     3195.64     3248.95     57.21 o 
  -2   0  14     4693.75     4894.00     83.73 o 
  -1   0  14      284.01      304.14     25.40 o 
   0   0  14     4762.20     4697.48     77.91 o 
   1   0  14      363.00      317.22     21.33 o 
   2   0  14    19568.98    21281.32    141.47 o 
   3   0  14      444.32      436.77     24.75 o 
   4   0  14     1872.14     2004.92     56.33 o 
   5   0  14      205.01      203.30     16.51 o 
   6   0  14      851.10      859.17     22.92 o 
 -19   1  14       42.66       46.39      8.43 o 
 -18   1  14     3458.85     3515.32     55.76 o 
 -17   1  14      138.88      140.81     14.52 o 
 -16   1  14     1925.95     2049.85     52.08 o 
 -15   1  14     1297.25     1385.33     49.62 o 
 -14   1  14       52.69       72.74     10.37 o 
 -13   1  14     2747.81     2587.40     70.48 o 
 -12   1  14       19.02       38.85     12.14 o 
 -11   1  14     4545.69     4635.46     43.94 o 
 -10   1  14     3142.69     3111.87     52.86 o 
  -9   1  14     3358.33     3589.68     59.30 o 
  -8   1  14     2573.19     2486.05     36.40 o 
  -7   1  14     1557.13     1632.30     23.58 o 
  -6   1  14     9479.58     9839.48     71.44 o 
  -5   1  14      105.51       99.55      9.42 o 
  -4   1  14     8553.22     8791.20    129.16 o 
  -3   1  14     1142.41     1180.34     25.48 o 
  -2   1  14     2634.10     2662.49     42.67 o 
  -1   1  14     4057.60     4137.75     61.05 o 
   0   1  14     1087.89     1005.99     25.12 o 
   1   1  14     6549.09     6585.66     93.40 o 
   2   1  14      389.02      365.54     15.83 o 
   3   1  14     5979.75     6089.83     81.94 o 
   4   1  14      130.66      119.22     10.31 o 
   5   1  14      631.03      634.84     16.71 o 
   6   1  14     1314.34     1268.47     24.38 o 
 -19   2  14     1490.63     1424.77     66.69 o 
 -18   2  14       39.32       34.63      7.29 o 
 -17   2  14     5043.76     5338.74     57.87 o 
 -16   2  14     4105.58     4090.03     73.20 o 
 -15   2  14     7017.62     7111.36    111.77 o 
 -14   2  14     4471.77     4755.00     73.70 o 
 -13   2  14      809.56      852.63     25.21 o 
 -12   2  14     3482.49     3501.77     42.53 o 
 -11   2  14        7.87       15.85      6.96 o 
 -10   2  14     6815.71     7429.25     56.67 o 
  -9   2  14     2577.99     2759.77     37.07 o 
  -8   2  14    12555.93    13821.38    116.75 o 
  -7   2  14     2688.74     2959.04     63.15 o 
  -6   2  14     5086.90     5143.12     75.34 o 
  -5   2  14     9092.53     9833.40    102.40 o 
  -4   2  14       33.26       37.61      8.32 o 
  -3   2  14     4663.70     4781.62     59.91 o 
  -2   2  14     1498.89     1435.48     32.56 o 
  -1   2  14     2285.68     2217.29     67.48 o 
   0   2  14      123.61      115.51     11.85 o 
   1   2  14       35.62       43.98      8.99 o 
   2   2  14     1062.95     1042.44     34.08 o 
   3   2  14       66.05       65.27      7.91 o 
   4   2  14     3077.21     3130.11     52.86 o 
   5   2  14      189.15      189.73     10.15 o 
   6   2  14      220.40      199.61     10.64 o 
 -19   3  14       35.83       24.99      8.39 o 
 -18   3  14     3150.36     3142.11    116.74 o 
 -17   3  14     2689.56     2711.12     74.19 o 
 -16   3  14     4665.51     4660.62     56.51 o 
 -15   3  14     1676.24     1684.49     29.46 o 
 -14   3  14     5038.01     5125.78     59.86 o 
 -13   3  14     1983.04     2069.59     39.75 o 
 -12   3  14      126.75      127.09     10.81 o 
 -11   3  14     2787.88     2913.76     38.10 o 
 -10   3  14     1426.20     1456.69     30.08 o 
  -9   3  14    11589.93    12487.40     97.05 o 
  -8   3  14     2476.88     2421.90     34.15 o 
  -7   3  14     4818.12     4657.07     91.67 o 
  -6   3  14      138.24      145.16     11.23 o 
  -5   3  14      596.60      596.47     25.36 o 
  -4   3  14     2370.58     2351.73     44.09 o 
  -3   3  14       71.75       76.02     10.41 o 
  -2   3  14     2594.58     2485.34     78.87 o 
  -1   3  14      263.97      248.35     19.74 o 
   0   3  14      644.69      627.92     26.14 o 
   1   3  14      842.33      811.88     30.79 o 
   2   3  14      214.51      193.22     14.15 o 
   3   3  14      536.90      485.59     33.73 o 
   4   3  14       24.05       20.98      5.72 o 
   5   3  14     1406.14     1328.31     22.95 o 
 -18   4  14       56.37       51.19      7.58 o 
 -17   4  14      189.75      215.78     12.26 o 
 -16   4  14      317.85      303.57     14.31 o 
 -15   4  14      492.64      475.57     18.04 o 
 -14   4  14      237.57      247.14     14.42 o 
 -13   4  14      383.33      377.67     16.51 o 
 -12   4  14     2431.21     2416.40     33.95 o 
 -11   4  14       19.46       23.95      7.06 o 
 -10   4  14     2231.64     2372.41     45.47 o 
  -9   4  14     2565.84     2533.12     52.82 o 
  -8   4  14      830.19      802.27     23.09 o 
  -7   4  14     2505.34     2493.21     43.60 o 
  -6   4  14       71.54       85.48      9.78 o 
  -5   4  14      530.43      590.56     21.67 o 
  -4   4  14       44.78       54.78      9.31 o 
  -3   4  14     2196.85     2200.93     69.62 o 
  -2   4  14       97.93      100.18     12.38 o 
  -1   4  14     1936.32     1961.15     43.87 o 
   0   4  14     2231.33     2353.31     52.22 o 
   1   4  14        2.43        2.67      7.17 o 
   2   4  14      499.53      511.18     20.74 o 
   3   4  14       32.55       40.74      9.76 o 
   4   4  14      277.09      276.88     12.81 o 
   5   4  14       16.66       19.64      7.33 o 
 -18   5  14       18.86       18.02      6.73 o 
 -17   5  14      373.50      382.85     14.79 o 
 -16   5  14        4.11       12.98      6.04 o 
 -15   5  14       32.98       30.36      7.72 o 
 -14   5  14      445.42      463.06     17.06 o 
 -13   5  14      751.54      770.72     22.04 o 
 -12   5  14      115.38      126.18     11.56 o 
 -11   5  14       31.89       46.35      9.42 o 
 -10   5  14      143.36      137.74     12.14 o 
  -9   5  14      711.37      783.37     25.20 o 
  -8   5  14     2145.11     2192.87     40.67 o 
  -7   5  14        7.82       37.38     11.94 o 
  -6   5  14     2715.81     2799.71     54.80 o 
  -5   5  14       48.14       42.81      9.35 o 
  -4   5  14      564.89      578.30     19.71 o 
  -3   5  14       53.80       66.55     10.30 o 
  -2   5  14       28.87       25.78      8.46 o 
  -1   5  14     4041.78     3981.86     96.19 o 
   0   5  14      423.44      420.10     18.80 o 
   1   5  14     2792.98     2829.65     44.89 o 
   2   5  14       42.49       43.13      8.15 o 
   3   5  14      399.24      422.12     15.33 o 
   4   5  14       93.55       79.00      8.22 o 
 -17   6  14       23.94       22.47      5.45 o 
 -16   6  14       77.78       77.29      8.22 o 
 -15   6  14       65.50       64.42      8.41 o 
 -14   6  14       74.56       78.47      8.81 o 
 -13   6  14     2130.70     2159.44     38.11 o 
 -12   6  14      259.28      243.70     12.62 o 
 -11   6  14       20.28       17.84      6.08 o 
 -10   6  14     1397.72     1404.52     45.14 o 
  -9   6  14      597.49      613.03     22.73 o 
  -8   6  14       12.93       17.87      7.78 o 
  -7   6  14      350.91      356.25     18.26 o 
  -6   6  14     1020.67     1009.62     28.20 o 
  -5   6  14      971.96      946.60     25.76 o 
  -4   6  14      198.59      189.47     14.08 o 
  -3   6  14      251.62      276.82     17.20 o 
  -2   6  14      156.87      146.45     13.99 o 
  -1   6  14      298.55      276.30     15.78 o 
   0   6  14      204.21      192.65     16.13 o 
   1   6  14       28.50       23.57     10.38 o 
   2   6  14     1445.35     1445.45     86.01 o 
   3   6  14      295.38      286.41     21.78 o 
 -16   7  14       31.41       42.19      6.81 o 
 -15   7  14       18.72       21.52      5.67 o 
 -14   7  14      271.69      264.05     11.89 o 
 -13   7  14       19.00       15.80      5.84 o 
 -12   7  14       27.45       35.03      6.93 o 
 -11   7  14      108.66       99.82      8.89 o 
 -10   7  14       40.09       39.42      7.07 o 
  -9   7  14      245.17      249.69     14.35 o 
  -8   7  14       16.73       12.24      6.45 o 
  -7   7  14       38.34       44.82      8.13 o 
  -6   7  14       10.01       10.76      6.95 o 
  -5   7  14       16.48       16.63      7.02 o 
  -4   7  14      390.16      367.13     15.61 o 
  -3   7  14       81.14       77.48     10.08 o 
  -2   7  14       40.96       35.34      7.96 o 
  -1   7  14      528.62      489.45     20.14 o 
   0   7  14       39.80       43.20     10.55 o 
   1   7  14      320.50      358.07     19.76 o 
   2   7  14       38.73       31.61      8.06 o 
 -14   8  14      991.96      905.73     17.98 o 
 -13   8  14      595.76      574.20     14.81 o 
 -12   8  14      272.56      260.12     12.43 o 
 -11   8  14       35.91       38.39      5.82 o 
 -10   8  14       62.55       48.45      7.26 o 
  -9   8  14       93.93       75.94      8.68 o 
  -8   8  14      155.06      157.04     12.15 o 
  -7   8  14     4402.34     4332.50     74.43 o 
  -6   8  14      224.38      180.70     12.38 o 
  -5   8  14     2538.08     2608.84     40.97 o 
  -4   8  14     1395.33     1411.63     30.31 o 
  -3   8  14      304.57      300.81     22.78 o 
  -2   8  14      759.59      760.04     22.30 o 
  -1   8  14      174.80      156.54     13.41 o 
   0   8  14     2057.76     2027.17     37.93 o 
   1   8  14      289.19      281.18     24.88 o 
 -12   9  14       63.37       54.32      9.21 o 
 -11   9  14     1203.90     1113.89     23.52 o 
 -10   9  14       14.83       13.86      5.47 o 
  -9   9  14       62.79       59.08      7.31 o 
  -8   9  14     1576.29     1457.43     24.20 o 
  -7   9  14      137.83      134.71     10.09 o 
  -6   9  14     2583.80     2492.96     84.63 o 
  -5   9  14      225.85      234.28     14.99 o 
  -4   9  14      984.79      966.50     49.32 o 
  -3   9  14      154.03      151.20     13.76 o 
  -2   9  14      132.52      107.24     11.85 o 
  -8  10  14     1169.38     1180.43     46.00 o 
  -7  10  14      724.78      709.21     36.22 o 
  -6  10  14      525.15      519.24     29.62 o 
 -19   1  15      196.41      170.12     12.11 o 
 -18   1  15      624.38      579.64     25.10 o 
 -17   1  15      193.27      214.65     16.12 o 
 -16   1  15     2408.62     2597.12     48.20 o 
 -15   1  15     1382.24     1456.78     36.96 o 
 -14   1  15     1562.54     1533.85     39.54 o 
 -13   1  15     2974.53     3050.72     62.46 o 
 -12   1  15       70.41       72.65      8.71 o 
 -11   1  15      886.44      887.97     20.41 o 
 -10   1  15      134.30      149.14     10.89 o 
  -9   1  15     2327.70     2627.82     35.20 o 
  -8   1  15      190.89      207.91     13.25 o 
  -7   1  15     6995.86     7517.19     79.07 o 
  -6   1  15      191.47      217.51     14.49 o 
  -5   1  15      213.16      203.55     13.30 o 
  -4   1  15       30.73       28.16      7.54 o 
  -3   1  15      189.41      190.86     13.69 o 
  -2   1  15      484.19      462.68     19.40 o 
  -1   1  15     1293.99     1247.96     29.03 o 
   0   1  15      580.57      566.12     18.74 o 
   1   1  15     1134.21     1168.08     26.80 o 
   2   1  15      237.65      232.76     13.13 o 
   3   1  15      124.09      116.22      9.87 o 
   4   1  15      106.66      119.25      9.07 o 
   5   1  15       59.16       62.10      8.07 o 
 -19   2  15     1317.36     1249.88     42.70 o 
 -18   2  15      274.67      299.62     14.75 o 
 -17   2  15      569.40      565.87     22.15 o 
 -16   2  15     1445.95     1466.67     30.24 o 
 -15   2  15     5736.08     5827.41     76.56 o 
 -14   2  15      315.76      344.72     15.29 o 
 -13   2  15      645.39      636.74     18.36 o 
 -12   2  15      406.96      392.42     15.83 o 
 -11   2  15      273.30      296.95     13.94 o 
 -10   2  15     3400.80     3637.02     42.85 o 
  -9   2  15       54.67       53.67      8.07 o 
  -8   2  15     3388.65     3497.00     42.11 o 
  -7   2  15      348.41      385.52     17.97 o 
  -6   2  15     1145.41     1112.66     26.68 o 
  -5   2  15      410.00      412.71     17.62 o 
  -4   2  15      107.99      112.63     11.08 o 
  -3   2  15     1336.36     1306.65     30.08 o 
  -2   2  15     1067.07     1082.73     27.18 o 
  -1   2  15     1513.45     1447.66     44.86 o 
   0   2  15     1620.06     1572.61     36.49 o 
   1   2  15      177.71      183.35     12.54 o 
   2   2  15      209.59      202.33     11.83 o 
   3   2  15        3.60       10.29      5.02 o 
   4   2  15      296.12      312.88     14.29 o 
   5   2  15       18.20       18.06      9.08 o 
 -18   3  15      631.53      686.25     37.18 o 
 -17   3  15      192.02      181.60     11.53 o 
 -16   3  15       52.34       55.65      8.03 o 
 -15   3  15      560.31      527.65     21.80 o 
 -14   3  15       27.76       32.06      7.38 o 
 -13   3  15     3186.82     3192.50     63.67 o 
 -12   3  15      309.87      316.26     14.93 o 
 -11   3  15     4637.87     5024.56     49.31 o 
 -10   3  15       49.87       48.77      8.10 o 
  -9   3  15      301.29      315.87     14.98 o 
  -8   3  15     2857.08     2823.94     37.27 o 
  -7   3  15      474.79      462.59     16.81 o 
  -6   3  15     2764.67     3027.57     48.72 o 
  -5   3  15      103.67      101.86     10.87 o 
  -4   3  15     2039.57     2108.34     38.75 o 
  -3   3  15       28.70       28.36      8.06 o 
  -2   3  15     1981.35     1914.86     67.58 o 
  -1   3  15     2167.11     2273.65     84.96 o 
   0   3  15      316.51      305.62     16.41 o 
   1   3  15     2952.64     3024.89     79.39 o 
   2   3  15       52.82       50.57      7.84 o 
   3   3  15      134.72      146.76     12.19 o 
   4   3  15       50.49       45.21      7.52 o 
 -18   4  15       17.07       19.26     10.48 o 
 -17   4  15      488.35      474.65     14.81 o 
 -16   4  15       97.58       86.70      8.65 o 
 -15   4  15       44.08       35.11      7.13 o 
 -14   4  15     1227.24     1239.90     29.24 o 
 -13   4  15      109.18      104.02      9.43 o 
 -12   4  15     6419.03     6677.54     80.01 o 
 -11   4  15      857.46      842.40     20.87 o 
 -10   4  15     1069.77     1089.97     30.33 o 
  -9   4  15     1175.52     1133.05     29.98 o 
  -8   4  15       67.06       91.38      9.34 o 
  -7   4  15     8337.67     9002.46    104.06 o 
  -6   4  15      129.41      115.95     11.91 o 
  -5   4  15     6773.27     7313.83     97.01 o 
  -4   4  15       19.71       24.39      7.34 o 
  -3   4  15     2292.35     2404.09     41.35 o 
  -2   4  15     4053.03     4202.83     83.39 o 
  -1   4  15      397.51      401.87     20.45 o 
   0   4  15     6458.35     6794.84    105.20 o 
   1   4  15       32.51       33.13      8.07 o 
   2   4  15     4525.79     4701.89     69.59 o 
   3   4  15       40.52       49.60      6.78 o 
   4   4  15      734.28      735.26     36.07 o 
 -17   5  15       97.09       86.61      8.99 o 
 -16   5  15     1362.08     1389.15     24.61 o 
 -15   5  15     2102.21     2090.31     29.38 o 
 -14   5  15      119.68      119.62     10.39 o 
 -13   5  15     4321.87     4394.45     68.52 o 
 -12   5  15       71.92       63.54      8.53 o 
 -11   5  15     2241.26     2269.01     39.23 o 
 -10   5  15      367.66      335.73     16.68 o 
  -9   5  15     1642.45     1701.57     34.98 o 
  -8   5  15      755.63      805.34     24.75 o 
  -7   5  15      236.41      220.51     13.96 o 
  -6   5  15     7408.21     7543.77     70.19 o 
  -5   5  15      194.59      207.37     13.77 o 
  -4   5  15     4507.02     4348.03    136.45 o 
  -3   5  15     1264.67     1248.37     39.60 o 
  -2   5  15      521.88      498.07     18.40 o 
  -1   5  15     1178.28     1250.45     28.97 o 
   0   5  15      838.72      838.10     23.05 o 
   1   5  15     3806.65     4076.71    107.44 o 
   2   5  15      330.72      315.87     13.12 o 
   3   5  15     3913.73     3832.21     48.80 o 
 -16   6  15     2623.67     2599.30     46.10 o 
 -15   6  15     2906.21     2886.20     70.04 o 
 -14   6  15     3130.81     3274.05     37.26 o 
 -13   6  15     1103.68     1166.52     24.01 o 
 -12   6  15     2952.63     3010.31     48.71 o 
 -11   6  15      372.80      336.26     14.72 o 
 -10   6  15    10055.57    10939.66    115.91 o 
  -9   6  15      993.18     1061.47     27.77 o 
  -8   6  15     9425.85    10227.80    198.02 o 
  -7   6  15     1228.70     1289.18     31.22 o 
  -6   6  15     1694.18     1677.07     48.84 o 
  -5   6  15     6086.43     5946.39    107.38 o 
  -4   6  15        4.32       11.87      7.46 o 
  -3   6  15     3717.72     3886.33     67.73 o 
  -2   6  15      593.69      636.01     20.60 o 
  -1   6  15     2402.64     2446.74     42.76 o 
   0   6  15      285.61      319.05     30.72 o 
   1   6  15      619.98      561.67     35.07 o 
   2   6  15      711.10      658.66     22.16 o 
 -15   7  15     1603.75     1562.02     25.27 o 
 -14   7  15     3200.07     3132.11     57.73 o 
 -13   7  15     3188.68     3230.62     38.49 o 
 -12   7  15     1847.66     1789.97     25.18 o 
 -11   7  15     6099.52     5891.08    140.58 o 
 -10   7  15     1189.55     1153.84     27.07 o 
  -9   7  15     5547.78     5650.91     99.41 o 
  -8   7  15     2456.35     2403.80     55.08 o 
  -7   7  15     1883.90     2042.62     46.18 o 
  -6   7  15      400.93      413.92     16.65 o 
  -5   7  15      820.79      860.68     21.89 o 
  -4   7  15     2524.48     2517.05     62.15 o 
  -3   7  15       14.39       17.03      6.44 o 
  -2   7  15     7020.12     6822.62    142.09 o 
  -1   7  15      787.12      824.79     52.71 o 
   0   7  15     1281.44     1274.28     31.61 o 
   1   7  15      389.70      400.51     16.96 o 
 -14   8  15     1306.31     1337.48     52.59 o 
 -13   8  15      268.04      285.87     13.29 o 
 -12   8  15     1981.79     1970.50     32.20 o 
 -11   8  15      560.89      572.36     16.69 o 
 -10   8  15     4352.08     4334.51     50.20 o 
  -9   8  15      729.01      746.16     21.73 o 
  -8   8  15     2152.91     2109.56     89.29 o 
  -7   8  15      747.73      749.58     28.14 o 
  -6   8  15       68.69       61.51      7.86 o 
  -5   8  15     2265.69     2200.92     38.87 o 
  -4   8  15      117.91      129.64     14.32 o 
  -3   8  15     2357.40     2279.25     43.75 o 
  -2   8  15      573.00      568.35     21.06 o 
  -1   8  15      816.40      899.45     37.08 o 
 -11   9  15     1147.45     1037.29     51.57 o 
 -10   9  15       53.68       47.85      8.23 o 
  -9   9  15      137.35      133.97     11.69 o 
  -8   9  15     1520.49     1464.79     31.93 o 
  -7   9  15      211.10      219.02     14.53 o 
  -6   9  15     5054.19     4942.85    310.07 o 
  -5   9  15      166.14      206.22     20.67 o 
  -4   9  15     3242.46     3260.07     65.18 o 
 -19   0  16      795.33      795.49     31.01 o 
 -18   0  16      136.83      129.07     36.09 o 
 -17   0  16     1216.66     1187.73     56.95 o 
 -16   0  16       42.41       47.20     13.53 o 
 -15   0  16      240.56      232.03     26.45 o 
 -14   0  16     1312.56     1175.79     58.81 o 
 -13   0  16     2431.13     2573.97     53.14 o 
 -12   0  16     8513.93     9272.10     92.73 o 
 -11   0  16       41.23       29.40      9.66 o 
 -10   0  16     3918.76     4268.13     63.50 o 
  -9   0  16     4180.55     4448.91    116.79 o 
  -8   0  16      222.98      264.64     21.17 o 
  -7   0  16     5581.20     6126.84    154.36 o 
  -6   0  16     1695.51     1679.79     51.10 o 
  -5   0  16    10219.33    10924.43    138.53 o 
  -4   0  16      913.41      905.67     39.63 o 
  -3   0  16     7405.55     7744.81     99.45 o 
  -2   0  16     7143.04     7493.80    110.51 o 
  -1   0  16      172.54      201.31     19.38 o 
   0   0  16     8268.97     8403.93    156.78 o 
   1   0  16      538.01      522.05     22.50 o 
   2   0  16     1930.15     2124.38     51.16 o 
   3   0  16       69.83       58.52     11.36 o 
 -19   1  16        1.32        4.38      5.60 o 
 -18   1  16     1731.38     1897.61     37.53 o 
 -17   1  16      246.01      237.90     15.65 o 
 -16   1  16     2243.80     2268.62     43.30 o 
 -15   1  16     1619.73     1598.13     34.32 o 
 -14   1  16       55.42       55.30      8.16 o 
 -13   1  16     5334.28     5675.85    103.73 o 
 -12   1  16       61.51       64.83      8.25 o 
 -11   1  16     1942.27     2015.16     43.60 o 
 -10   1  16      278.77      283.26     14.78 o 
  -9   1  16     2997.80     3169.11     47.78 o 
  -8   1  16     2952.23     3099.25     43.04 o 
  -7   1  16      266.80      316.69     17.26 o 
  -6   1  16     5096.16     5475.52     56.75 o 
  -5   1  16      228.19      239.18     14.16 o 
  -4   1  16     3454.68     3492.44     49.75 o 
  -3   1  16     1340.38     1403.07     30.70 o 
  -2   1  16     4071.48     4180.28     50.45 o 
  -1   1  16     1612.47     1644.36     31.37 o 
   0   1  16     2235.31     2201.77     33.67 o 
   1   1  16     1899.41     1862.86     37.99 o 
   2   1  16      234.62      204.94     10.52 o 
   3   1  16     2283.46     2328.88     66.66 o 
 -19   2  16     1518.11     1458.25     50.34 o 
 -18   2  16       17.88       20.31      6.48 o 
 -17   2  16     5197.18     5358.19    102.83 o 
 -16   2  16     2230.22     2383.10     69.18 o 
 -15   2  16     4295.74     4420.80     75.65 o 
 -14   2  16     8224.78     8466.38    162.01 o 
 -13   2  16      356.46      329.16     14.09 o 
 -12   2  16     3225.02     3320.90     40.12 o 
 -11   2  16      454.85      478.19     15.94 o 
 -10   2  16     5764.89     6180.00     55.62 o 
  -9   2  16      514.15      523.01     17.85 o 
  -8   2  16     6342.23     7070.64     71.36 o 
  -7   2  16     3843.46     4314.99     50.51 o 
  -6   2  16     1186.43     1221.08     27.32 o 
  -5   2  16     3733.82     3936.47     49.44 o 
  -4   2  16      163.67      177.85     12.73 o 
  -3   2  16     2383.48     2428.04     44.61 o 
  -2   2  16       97.09       90.68     10.11 o 
  -1   2  16     2824.20     2859.48     79.78 o 
   0   2  16      105.46      105.72      9.64 o 
   1   2  16     1058.68     1065.41     25.68 o 
   2   2  16      375.51      369.44     12.96 o 
   3   2  16       66.26       61.70      7.79 o 
 -18   3  16      877.27      836.21     37.18 o 
 -17   3  16     1905.33     1859.01     44.22 o 
 -16   3  16     4941.88     4992.33     74.24 o 
 -15   3  16     1699.76     1725.66     48.54 o 
 -14   3  16     4009.37     3894.54     40.07 o 
 -13   3  16     1273.56     1254.65     23.83 o 
 -12   3  16      541.37      552.38     17.35 o 
 -11   3  16     4379.89     4607.27     46.95 o 
 -10   3  16       25.44       25.40      7.10 o 
  -9   3  16     5164.96     5727.28     64.47 o 
  -8   3  16      280.84      283.49     14.66 o 
  -7   3  16     5735.63     6054.89    108.96 o 
  -6   3  16     1504.41     1595.48     30.47 o 
  -5   3  16      577.29      556.73     18.36 o 
  -4   3  16     1495.72     1509.15     52.42 o 
  -3   3  16       53.69       50.07      9.35 o 
  -2   3  16     4135.88     4185.89    151.17 o 
  -1   3  16       89.40      100.54     10.93 o 
   0   3  16      636.79      660.93     22.39 o 
   1   3  16       46.69       59.26      8.46 o 
   2   3  16      102.43      103.94     10.81 o 
   3   3  16      188.33      175.03     12.38 o 
 -18   4  16      132.85      155.17     16.78 o 
 -17   4  16       79.99       71.78      8.25 o 
 -16   4  16       14.04       17.68      5.94 o 
 -15   4  16      646.45      638.56     22.50 o 
 -14   4  16      585.26      579.52     18.03 o 
 -13   4  16      389.24      404.98     15.23 o 
 -12   4  16     4845.15     5075.61     64.41 o 
 -11   4  16       26.33       43.02      7.36 o 
 -10   4  16     1085.22     1119.30     24.60 o 
  -9   4  16      196.97      204.79     12.15 o 
  -8   4  16       48.04       45.57      7.87 o 
  -7   4  16      742.40      738.47     20.30 o 
  -6   4  16      435.19      400.38     16.88 o 
  -5   4  16     1590.71     1531.43     34.04 o 
  -4   4  16       18.10       16.64      7.26 o 
  -3   4  16     2275.43     2338.50     51.92 o 
  -2   4  16      400.02      427.78     19.76 o 
  -1   4  16      572.61      578.70     20.53 o 
   0   4  16      474.00      501.51     18.11 o 
   1   4  16      214.97      195.20     11.58 o 
   2   4  16      144.00      147.20      9.04 o 
 -17   5  16       32.94       31.61      7.58 o 
 -16   5  16      391.31      376.14     14.40 o 
 -15   5  16      164.51      175.54     10.88 o 
 -14   5  16      148.42      182.36     11.89 o 
 -13   5  16      678.43      724.17     19.00 o 
 -12   5  16       15.44       20.42      6.34 o 
 -11   5  16      781.88      777.45     21.65 o 
 -10   5  16       47.95       53.80     10.60 o 
  -9   5  16     1134.68     1156.32     31.93 o 
  -8   5  16     1142.36     1143.70     31.66 o 
  -7   5  16     1398.12     1401.44     33.51 o 
  -6   5  16     1631.52     1689.59     42.84 o 
  -5   5  16        9.42        9.58      6.32 o 
  -4   5  16      101.08      110.41     11.77 o 
  -3   5  16       44.43       37.21      7.44 o 
  -2   5  16       80.06       84.95      9.68 o 
  -1   5  16      713.95      721.13     20.24 o 
   0   5  16       34.71       29.13      6.44 o 
   1   5  16     2355.21     2345.51     34.19 o 
 -16   6  16       67.48       69.27      8.08 o 
 -15   6  16      791.84      727.71     16.69 o 
 -14   6  16       83.43       76.60      7.95 o 
 -13   6  16     1106.02     1158.38     24.51 o 
 -12   6  16      302.64      324.00     13.22 o 
 -11   6  16       40.96       29.14      7.26 o 
 -10   6  16      312.61      284.26     15.51 o 
  -9   6  16     1734.95     1788.46     33.83 o 
  -8   6  16       36.30       39.57      8.36 o 
  -7   6  16      568.86      568.36     19.57 o 
  -6   6  16      640.68      650.68     21.54 o 
  -5   6  16     1135.31     1137.42     33.44 o 
  -4   6  16      472.84      470.42     22.42 o 
  -3   6  16      425.96      432.35     16.25 o 
  -2   6  16       30.27       22.97      7.19 o 
  -1   6  16       32.75       47.72     10.38 o 
   0   6  16      297.24      272.92     16.15 o 
 -14   7  16        3.25        5.46      5.33 o 
 -13   7  16      106.38      102.66      8.70 o 
 -12   7  16      138.80      114.63      9.60 o 
 -11   7  16      200.21      181.47     11.97 o 
 -10   7  16       29.63       31.69      7.31 o 
  -9   7  16       95.60      102.45     10.20 o 
  -8   7  16      120.70      113.04     10.42 o 
  -7   7  16        5.92        7.00      6.61 o 
  -6   7  16       40.00       39.95      9.27 o 
  -5   7  16      127.61      139.70     22.76 o 
  -4   7  16       96.15      109.64     10.67 o 
  -3   7  16       65.80       51.51      6.69 o 
  -2   7  16       88.94       84.73      8.77 o 
  -1   7  16      248.46      217.21     16.49 o 
 -12   8  16      231.51      174.54     12.32 o 
 -11   8  16        9.52       10.20      5.05 o 
 -10   8  16       36.80       36.02      6.45 o 
  -9   8  16       89.09       78.88      8.57 o 
  -8   8  16       35.31       43.65      7.44 o 
  -7   8  16     3474.08     3175.73     68.11 o 
  -6   8  16      364.05      364.29     35.63 o 
  -5   8  16     3415.06     3328.71     69.99 o 
  -4   8  16      779.49      827.08     34.26 o 
 -18   1  17      684.80      653.69     18.87 o 
 -17   1  17      473.04      457.09     18.47 o 
 -16   1  17     1873.80     1927.19     38.55 o 
 -15   1  17     2309.55     2344.06     72.33 o 
 -14   1  17       35.85       46.36      7.30 o 
 -13   1  17       14.08       22.50      6.24 o 
 -12   1  17       31.92       30.21      6.77 o 
 -11   1  17      651.48      644.30     17.78 o 
 -10   1  17      107.73      115.04     10.13 o 
  -9   1  17     2837.83     3053.40     47.01 o 
  -8   1  17       35.11       29.28      7.79 o 
  -7   1  17     5495.16     5973.27     75.57 o 
  -6   1  17      423.33      438.53     17.65 o 
  -5   1  17       25.08       18.70      6.54 o 
  -4   1  17       98.93       95.58      9.80 o 
  -3   1  17       44.35       52.35      8.61 o 
  -2   1  17      322.00      320.29     15.03 o 
  -1   1  17      705.29      680.75     20.18 o 
   0   1  17     1027.07     1010.64     21.95 o 
   1   1  17      718.32      650.62     23.33 o 
   2   1  17      303.26      290.89     14.68 o 
 -18   2  17      125.29      117.86     14.65 o 
 -17   2  17     1107.89     1116.12     26.33 o 
 -16   2  17      653.05      693.89     23.44 o 
 -15   2  17     3859.90     3785.64     82.69 o 
 -14   2  17      258.95      264.07     12.30 o 
 -13   2  17     2576.75     2537.80     50.26 o 
 -12   2  17     1609.77     1589.02     24.91 o 
 -11   2  17        1.34        4.63      5.37 o 
 -10   2  17     2274.02     2448.42     33.71 o 
  -9   2  17      390.00      378.17     14.96 o 
  -8   2  17     1564.91     1762.79     32.05 o 
  -7   2  17       47.79       66.43      9.26 o 
  -6   2  17     1497.47     1511.94     29.61 o 
  -5   2  17      393.19      412.22     16.04 o 
  -4   2  17       22.24       25.81      7.46 o 
  -3   2  17     1439.39     1414.49     33.78 o 
  -2   2  17      214.30      207.22     13.73 o 
  -1   2  17      207.09      216.73     13.06 o 
   0   2  17       11.53       14.97      5.75 o 
   1   2  17       17.34       16.53      5.20 o 
   2   2  17      110.97       88.81     10.83 o 
 -18   3  17     1041.76      994.54     36.24 o 
 -17   3  17       26.99       26.30      7.15 o 
 -16   3  17       95.22       95.13      9.12 o 
 -15   3  17      167.66      150.04      9.87 o 
 -14   3  17      136.42      134.88      9.02 o 
 -13   3  17     1757.56     1799.40     26.62 o 
 -12   3  17      197.22      198.95     11.50 o 
 -11   3  17     4402.13     4534.60     74.53 o 
 -10   3  17     1110.68     1205.88     29.63 o 
  -9   3  17      604.86      638.34     18.15 o 
  -8   3  17      861.45      897.64     27.73 o 
  -7   3  17       43.60       53.18      8.12 o 
  -6   3  17     1101.01     1150.56     40.07 o 
  -5   3  17       84.86       92.11      9.14 o 
  -4   3  17     1650.74     1574.87     55.18 o 
  -3   3  17       21.72       23.38      7.33 o 
  -2   3  17     1298.54     1279.04     59.95 o 
  -1   3  17      571.05      617.87     22.22 o 
   0   3  17      364.35      354.39     16.29 o 
   1   3  17     1481.00     1486.42     32.89 o 
 -17   4  17      781.08      774.57     27.11 o 
 -16   4  17      193.23      180.27     10.53 o 
 -15   4  17      195.32      192.63     10.55 o 
 -14   4  17      639.85      608.51     17.94 o 
 -13   4  17       64.22       78.93      8.05 o 
 -12   4  17     3193.73     3175.67     53.23 o 
 -11   4  17        5.26        7.63      5.59 o 
 -10   4  17      655.37      700.86     19.17 o 
  -9   4  17     1370.30     1380.20     27.90 o 
  -8   4  17      106.88      115.97      9.58 o 
  -7   4  17     4187.96     4272.65     46.62 o 
  -6   4  17       56.75       55.35      8.58 o 
  -5   4  17     5225.09     5327.42     96.54 o 
  -4   4  17        0.39        4.57      6.52 o 
  -3   4  17     1303.82     1371.09     41.84 o 
  -2   4  17     1483.49     1528.02     32.54 o 
  -1   4  17      253.19      239.83     13.65 o 
   0   4  17     3972.54     4084.44     84.14 o 
 -16   5  17     1645.30     1566.45     25.03 o 
 -15   5  17     1889.46     1808.12     53.01 o 
 -14   5  17       67.86       57.51      7.23 o 
 -13   5  17     2526.65     2401.94     30.35 o 
 -12   5  17       39.53       36.10      7.31 o 
 -11   5  17     1103.96     1162.54     31.48 o 
 -10   5  17       22.82       28.47      7.30 o 
  -9   5  17     2591.95     2745.58     59.08 o 
  -8   5  17      929.72      903.36     38.23 o 
  -7   5  17      526.98      571.92     20.88 o 
  -6   5  17     4620.95     4959.77    135.72 o 
  -5   5  17       51.35       52.01      8.51 o 
  -4   5  17     3065.72     3099.83     98.59 o 
  -3   5  17     1158.34     1149.61     27.80 o 
  -2   5  17      290.33      285.88     14.10 o 
  -1   5  17      723.76      765.01     24.79 o 
   0   5  17      426.50      426.59     23.90 o 
 -15   6  17     2463.86     2408.89     51.71 o 
 -14   6  17     4691.13     4557.27     93.50 o 
 -13   6  17      552.17      515.85     15.39 o 
 -12   6  17     1895.89     1848.13     30.01 o 
 -11   6  17        2.03        6.44      5.59 o 
 -10   6  17     5128.37     5273.13     85.54 o 
  -9   6  17     1960.13     1908.50     31.86 o 
  -8   6  17     7045.84     7314.97    161.91 o 
  -7   6  17     2044.21     2112.59     41.10 o 
  -6   6  17     2719.26     2768.55     90.29 o 
  -5   6  17     1679.58     1634.73     31.84 o 
  -4   6  17       15.42       12.22      5.91 o 
  -3   6  17     2135.82     2057.18     38.54 o 
  -2   6  17       82.31       78.46     14.47 o 
 -13   7  17     1825.37     1768.31     33.92 o 
 -12   7  17     1245.78     1186.72     20.81 o 
 -11   7  17     5788.56     5680.18     64.75 o 
 -10   7  17     1037.93      988.08     21.10 o 
  -9   7  17     3503.99     3565.61     61.93 o 
  -8   7  17     1573.58     1600.53     32.92 o 
  -7   7  17     1946.04     1889.76     34.70 o 
  -6   7  17      132.95      138.36     17.27 o 
  -5   7  17     1129.45     1076.46     26.35 o 
  -4   7  17     1443.10     1298.46     38.40 o 
  -8   8  17     2652.03     2728.72     59.04 o 
 -18   0  18       63.70       53.52     10.09 o 
 -17   0  18      132.56      152.95     16.59 o 
 -16   0  18       44.93       57.84     12.57 o 
 -15   0  18      236.10      218.26     16.81 o 
 -14   0  18     1229.96     1158.87     29.11 o 
 -13   0  18      785.06      852.17     27.43 o 
 -12   0  18     5436.85     5640.06     79.13 o 
 -11   0  18      387.08      389.90     20.82 o 
 -10   0  18     2546.88     2763.01     58.64 o 
  -9   0  18     3020.17     3255.22     64.81 o 
  -8   0  18      435.49      485.10     32.81 o 
  -7   0  18     2397.09     2555.33     91.33 o 
  -6   0  18       67.25       80.90     12.03 o 
  -5   0  18     2194.53     2316.48     54.48 o 
  -4   0  18      181.12      204.20     18.49 o 
  -3   0  18     4378.44     4669.07    135.03 o 
  -2   0  18      589.38      625.16     25.23 o 
  -1   0  18      258.11      257.21     14.85 o 
   0   0  18     5318.84     5483.26     69.58 o 
 -18   1  18     2178.54     2127.19     52.98 o 
 -17   1  18       10.73       15.91      6.37 o 
 -16   1  18      633.13      683.78     21.87 o 
 -15   1  18      716.06      686.34     16.91 o 
 -14   1  18      516.67      514.65     16.87 o 
 -13   1  18     2417.23     2359.10     35.43 o 
 -12   1  18       12.24       13.56      5.43 o 
 -11   1  18     2805.02     2870.90     60.65 o 
 -10   1  18      108.43      109.12     10.16 o 
  -9   1  18     2663.28     2832.88     57.76 o 
  -8   1  18     1177.06     1192.61     26.00 o 
  -7   1  18     1035.35     1087.82     24.89 o 
  -6   1  18     3519.99     3751.66     43.15 o 
  -5   1  18      153.09      152.79     10.51 o 
  -4   1  18     2499.33     2513.69     58.91 o 
  -3   1  18      217.52      230.69     12.95 o 
  -2   1  18     1543.60     1576.43     25.37 o 
  -1   1  18     1715.11     1716.70     28.28 o 
   0   1  18      798.14      756.81     18.55 o 
 -17   2  18     4191.76     4070.38     57.26 o 
 -16   2  18     1610.26     1667.00     27.70 o 
 -15   2  18     4275.86     4185.40    123.87 o 
 -14   2  18     4985.76     4993.03     75.18 o 
 -13   2  18      603.75      623.48     17.19 o 
 -12   2  18     2031.69     2044.98     38.33 o 
 -11   2  18        3.17        4.45      5.24 o 
 -10   2  18     4348.39     4616.51     47.98 o 
  -9   2  18       43.68       48.61      7.97 o 
  -8   2  18     8363.48     9058.33     68.04 o 
  -7   2  18     3087.38     3315.41     44.10 o 
  -6   2  18     2018.00     2063.07     33.08 o 
  -5   2  18     2140.07     2189.08     55.01 o 
  -4   2  18      769.82      749.05     25.32 o 
  -3   2  18     1376.06     1375.77     27.09 o 
  -2   2  18       39.14       45.49      7.68 o 
  -1   2  18     1281.87     1283.91     46.38 o 
   0   2  18       54.29       51.91      6.90 o 
 -17   3  18      921.70      865.14     34.70 o 
 -16   3  18     3788.55     3643.05     54.60 o 
 -15   3  18     2607.63     2599.95     28.71 o 
 -14   3  18     3207.88     3256.87     34.36 o 
 -13   3  18      425.14      437.93     13.26 o 
 -12   3  18      211.69      206.46     11.76 o 
 -11   3  18     2365.07     2352.02     34.25 o 
 -10   3  18      645.31      618.71     16.06 o 
  -9   3  18     5652.44     5768.94    106.41 o 
  -8   3  18       65.32       77.91      8.69 o 
  -7   3  18     3366.08     3510.76     66.04 o 
  -6   3  18      147.69      153.04     10.27 o 
  -5   3  18      217.21      228.18     12.45 o 
  -4   3  18     1013.88     1003.24     35.29 o 
  -3   3  18      176.41      161.60     19.62 o 
  -2   3  18     1738.81     1858.86     38.98 o 
  -1   3  18       16.00       16.67      5.74 o 
 -16   4  18      173.09      168.07     14.06 o 
 -15   4  18       49.77       61.39      7.04 o 
 -14   4  18       53.57       53.14      6.16 o 
 -13   4  18      882.69      878.53     16.22 o 
 -12   4  18     1959.26     1901.07     29.75 o 
 -11   4  18       22.84       24.52      6.68 o 
 -10   4  18     2872.06     2838.01     41.86 o 
  -9   4  18      717.09      697.37     19.96 o 
  -8   4  18      294.67      313.61     14.19 o 
  -7   4  18      130.61      147.92     10.39 o 
  -6   4  18       22.87       27.84      6.26 o 
  -5   4  18      125.32      133.72     10.56 o 
  -4   4  18      307.85      280.77     15.10 o 
  -3   4  18     2694.79     2803.23     66.81 o 
  -2   4  18      235.78      211.15     11.94 o 
  -1   4  18      702.23      655.86     20.45 o 
 -15   5  18      380.25      366.86     15.56 o 
 -14   5  18       45.58       42.26      7.21 o 
 -13   5  18      427.50      407.41     13.70 o 
 -12   5  18       32.77       35.13      6.63 o 
 -11   5  18      129.95      138.58     10.47 o 
 -10   5  18      220.42      226.90     12.44 o 
  -9   5  18       35.29       46.45      7.50 o 
  -8   5  18      277.13      261.27     12.78 o 
  -7   5  18      596.50      608.84     17.55 o 
  -6   5  18     1005.57      941.34     25.21 o 
  -5   5  18        1.00       -1.26      5.42 o 
  -4   5  18      830.07      856.54     31.75 o 
  -3   5  18      144.30      131.85     12.30 o 
  -2   5  18      258.59      235.23     20.38 o 
 -14   6  18      216.32      210.82     15.89 o 
 -13   6  18      938.60      864.67     27.33 o 
 -12   6  18      243.35      231.59     10.71 o 
 -11   6  18       87.17       84.01      7.85 o 
 -10   6  18      280.73      308.32     12.64 o 
  -9   6  18      560.19      528.76     17.49 o 
  -8   6  18       34.13       33.88      7.39 o 
  -7   6  18        3.23        3.54      6.85 o 
  -6   6  18      110.14      120.43     12.97 o 
  -5   6  18      659.16      606.64     20.13 o 
  -4   6  18      759.58      693.75     30.16 o 
 -11   7  18       73.67       69.97      9.82 o 
 -10   7  18        9.41       10.42      5.35 o 
  -9   7  18        5.40       14.49      9.43 o 
  -8   7  18        3.84        6.95      6.03 o 
  -7   7  18      117.92       92.26     13.08 o 
 -17   1  19      127.53      128.84     10.82 o 
 -16   1  19     2942.74     2885.37     42.39 o 
 -15   1  19     2387.92     2263.11     49.68 o 
 -14   1  19       74.85       75.92      7.23 o 
 -13   1  19      408.18      392.54     13.12 o 
 -12   1  19       20.51       23.58      6.19 o 
 -11   1  19       10.51       15.60      6.03 o 
 -10   1  19       39.49       49.16      7.58 o 
  -9   1  19     2519.06     2571.88     34.50 o 
  -8   1  19       13.99       19.81      6.18 o 
  -7   1  19     2886.38     2805.65     82.06 o 
  -6   1  19      221.15      245.18     11.46 o 
  -5   1  19        3.57       10.48      5.83 o 
  -4   1  19       23.19       27.54      6.57 o 
  -3   1  19        1.57        3.96      4.90 o 
  -2   1  19      123.07      115.34      8.57 o 
 -16   2  19     1244.09     1235.03     23.62 o 
 -15   2  19     3259.33     3231.70     64.31 o 
 -14   2  19      187.77      202.72      9.93 o 
 -13   2  19     1575.67     1608.73     40.60 o 
 -12   2  19      274.09      271.19     11.68 o 
 -11   2  19       36.21       30.95      6.38 o 
 -10   2  19     1436.91     1432.83     28.47 o 
  -9   2  19       25.35       32.05      6.61 o 
  -8   2  19     3358.12     3446.17     37.56 o 
  -7   2  19       32.27       34.57      6.31 o 
  -6   2  19       68.78       69.32      8.66 o 
  -5   2  19      390.59      403.12     15.12 o 
  -4   2  19      149.11      121.19      9.67 o 
  -3   2  19      573.18      577.42     19.89 o 
  -2   2  19       32.21       37.11      6.20 o 
 -16   3  19      106.61      120.51     20.27 o 
 -15   3  19      134.50      139.58      9.41 o 
 -14   3  19      237.42      254.53      9.72 o 
 -13   3  19     1852.11     1780.66     25.92 o 
 -12   3  19       30.18       25.33      5.51 o 
 -11   3  19     1869.14     1803.31     23.07 o 
 -10   3  19      732.39      724.97     17.55 o 
  -9   3  19      695.41      707.28     16.75 o 
  -8   3  19      579.19      590.66     24.84 o 
  -7   3  19       23.95       27.36      6.14 o 
  -6   3  19      472.65      466.42     14.07 o 
  -5   3  19      143.32      130.89      9.37 o 
  -4   3  19     2358.64     2458.86     46.08 o 
  -3   3  19       13.15       19.77      5.91 o 
 -15   4  19      266.15      231.34     22.38 o 
 -14   4  19      303.53      254.22     13.46 o 
 -13   4  19       27.37       23.23      5.59 o 
 -12   4  19     2594.09     2421.57     61.55 o 
 -11   4  19       36.32       40.77      5.97 o 
 -10   4  19      982.78      954.01     26.49 o 
  -9   4  19      886.55      833.11     26.55 o 
  -8   4  19      151.63      145.39      9.22 o 
  -7   4  19     2442.41     2419.46     48.08 o 
  -6   4  19       33.29       30.87      6.02 o 
  -5   4  19     3208.86     3149.60     90.50 o 
  -4   4  19        0.53        8.13      6.06 o 
  -3   4  19     1514.45     1504.43     64.79 o 
 -13   5  19     1395.55     1316.84     41.49 o 
 -12   5  19        8.69        7.65      4.71 o 
 -11   5  19      969.10      891.98     18.44 o 
 -10   5  19       58.45       56.40      7.83 o 
  -9   5  19      715.15      728.32     20.23 o 
  -8   5  19      493.55      477.31     16.70 o 
  -7   5  19      480.83      468.91     23.47 o 
  -6   5  19     2556.61     2385.84     61.47 o 
  -5   5  19       44.81       49.70     12.28 o 
 -11   6  19        0.20       -3.99      7.38 o 
 -10   6  19     3780.65     3486.74     47.01 o 
  -9   6  19      264.85      284.80     22.08 o 
  -8   6  19     4129.85     4096.46     85.35 o 
 -15   0  20       94.86      108.11     18.87 o 
 -14   0  20      287.71      276.60     13.07 o 
 -13   0  20      541.64      516.19     20.47 o 
 -12   0  20     4298.11     4378.79     99.77 o 
 -11   0  20       96.45       95.32     12.04 o 
 -10   0  20     4054.28     4294.90     59.98 o 
  -9   0  20     1403.00     1379.98     37.38 o 
  -8   0  20     1157.76     1100.88     29.12 o 
  -7   0  20     3169.31     3045.06    152.53 o 
  -6   0  20       90.52      109.32     13.83 o 
  -5   0  20     1413.35     1421.73     36.27 o 
  -4   0  20      563.90      555.87     29.42 o 
 -15   1  20      735.29      742.98     26.64 o 
 -14   1  20      113.82      107.99      7.75 o 
 -13   1  20     1635.30     1572.93     48.62 o 
 -12   1  20       69.31       89.95      9.08 o 
 -11   1  20     2223.39     2295.66     52.39 o 
 -10   1  20       27.96       36.90      6.35 o 
  -9   1  20      729.36      764.70     17.61 o 
  -8   1  20     1469.04     1421.44     22.48 o 
  -7   1  20     1299.09     1230.15     20.63 o 
  -6   1  20     1756.40     1784.88     26.92 o 
  -5   1  20      165.28      153.82      9.64 o 
  -4   1  20     1419.19     1459.30     33.64 o 
 -14   2  20     3018.68     3015.32     65.73 o 
 -13   2  20      461.44      436.15     14.28 o 
 -12   2  20     1971.27     1867.72     52.51 o 
 -11   2  20       10.01       17.51      5.10 o 
 -10   2  20     2032.79     2053.10     29.20 o 
  -9   2  20       25.39       28.23      5.27 o 
  -8   2  20     4529.78     4588.27     66.66 o 
  -7   2  20     1484.81     1459.85     21.76 o 
  -6   2  20     1394.54     1369.35     25.66 o 
  -5   2  20     2390.41     2218.75     98.55 o 
  -4   2  20        8.39       11.47      7.38 o 
 -14   3  20     3261.55     3032.08     49.75 o 
 -13   3  20      916.86      847.70     28.41 o 
 -12   3  20      508.98      470.83     14.46 o 
 -11   3  20     1140.53     1115.63     23.78 o 
 -10   3  20       91.14       88.99      6.74 o 
  -9   3  20     3356.74     3192.93     68.67 o 
  -8   3  20      230.73      204.69      9.24 o 
  -7   3  20     2957.60     2853.14     43.89 o 
  -6   3  20      178.11      172.48     10.94 o 
  -5   3  20      437.30      433.95     22.76 o 
 -13   4  20      322.92      290.07     17.96 o 
 -12   4  20     1256.39     1207.63     41.12 o 
 -11   4  20       15.58       19.48      5.85 o 
 -10   4  20     1386.39     1390.45     36.63 o 
  -9   4  20      484.17      464.84     15.55 o 
  -8   4  20      105.19       77.19      9.93 o 
  -7   4  20       37.97       25.15     10.08 o 
 -13   1  21      294.05      281.35     11.53 o 
 -12   1  21       17.08       15.03      4.64 o 
 -11   1  21       28.30       27.78      4.74 o 
 -10   1  21        9.15        8.10      4.04 o 
  -9   1  21     1941.40     1775.15     44.76 o 
  -8   1  21       33.19       33.57      5.81 o 
  -7   1  21     2119.47     2025.97     52.14 o 
 -12   2  21      445.08      443.57     20.32 o 
 -11   2  21        5.06        8.90      5.59 o 
 -10   2  21     1141.14     1153.92     41.22 o 
  -9   2  21      251.26      233.66     17.44 o 
                                                 
